# Supplementary material for: A polytherapy based approach to combat antimicrobial resistance using cubosomes
Source: Nat Commun. 2022 Jan 17;13:343. doi: 10.1038/s41467-022-28012-5 (PMC8763928; doi:10.1038/s41467-022-28012-5)
Supplement: Supplementary file 4 — Supplementary Data 1 [file 41467_2022_28012_MOESM4_ESM.xlsx]

## Sheet: Summary
Minimum inhibitory concentration (MIC) of PMB, PMB-loaded cubosomes and FIC of PMB with cubosomes against isolates of A. baumannii, P. aeruginosa, and K. pneumoniae in DMEM/10 % FBS cell culture medium.
Bacteria	MICa/ (μg/mL)													FICb/(μg/mL)
	PMB	1 wt% PMB		2 wt% PMB		4 wt% PMB		8 wt% PMB		16 wt% PMB		20 wt% PMB
		PMB	Cub	PMB	Cub	PMB	Cub	PMB	Cub	PMB	Cub	PMB	Cub	PMB/Cub
A. baumannii 5075	1.33±0.47	0.83±0.24	> 32	1.00d	> 32	0.83±0.24	24.17±0.24	0.83±0.24	9.58±2.71	2.00d	10.50d	2.00d	8.00d	0.50d/21.33±7.54
P. aeruginosa FADDI-PA070c	26.67±7.54	> 32	> 32	> 32	> 32	> 32	> 32	> 32	> 32	10.67±3.77	> 32	10.67±3.77	42.67±15.08	13.33±3.77/7.33±6.18
K. pneumoniae ATCC 700721	1.33±0.47	0.83±0.24	> 32	0.67±0.24	> 32	0.67±0.24	24.33±0.24	0.83±0.24	9.58±2.71	1.33±0.47	7.00±2.47	1.33±0.47	5.33±1.89	0.67±0.24/22.67±13.20
K. pneumoniae FADDI-KP012c	13.33±3.77	1.33±0.47	> 32	1.00d	> 32	1.00d	24.00d	1.00d	11.5	4.00d	21.00d	2.67±0.94	10.67±3.77	4.00d/7.33±6.18
aMIC and bFIC experiments were undertaken immediately after vortex resuspending the PMB-loaded cubosomes in DMEM/10 % FBS media from ultrafiltration centrifugation; All values were expressed as PMB concentration from corresponding PMB-loaded cubosomes; cIsolates P. aeruginosa FADDI-PA070 and K. pneumoniae FADDI-KP012 were polymyxin-resistant; dValues were identical across all experiments; All exp…
