# Supplementary material for: A polytherapy based approach to combat antimicrobial resistance using cubosomes
Source: Nat Commun. 2022 Jan 17;13:343. doi: 10.1038/s41467-022-28012-5 (PMC8763928; doi:10.1038/s41467-022-28012-5)
Supplement: Supplementary file 6 — Source Data [file 41467_2022_28012_MOESM6_ESM.xlsx]

## Sheet: Description
This Excel file contains raw data for Figures 2c-I, 4b-f, Supplementary Figures 1-3, 5-6, 9-11, and Supplementary Table 3

## Sheet: Fig 2 c-i
Bacteria	Measurements	MIC/ (µg/mL)				FIC/ (µg/mL)
						Polytherapy															Bacteria	Measurements	MIC/ (μg/mL)
		Monotherapy				Ami/Cub			Azt/Cub			Dor/Cub			PMB/Cub								1 % PMB-loaded Cub		2 % PMB-loaded Cub		4% PMB-loaded Cub		8% PMB-loaded Cub		16% PMB-loaded Cub		20% PMB-loaded Cub
		Ami	Azt	Dor	PMB	Ami	Cub	FICI(Ami/Cub)	Azt	Cub	FICI(Azt/Cub)	Dor	Cub	FICI(Dor/Cub)	PMB	Cub	FICI(PMB/Cub)						PMB	Cub	PMB	Cub	PMB	Cub	PMB	Cub	PMB	Cub	PMB	Cub
A. baumannii ATCC 19606	1st repeat	16	32	1	0.5	16	2	1.03125	32	2	1.03125	1	2	1.03125	0.125	4	0.3125				A. baumannii ATCC 19606	1st repeat	1	> 32	1	> 32	2	> 32	2	23	2	10.5	2	8
	2nd repeat	32	32	2	0.5	32	2	1.03125	32	2	1.03125	1	2	0.53125	0.125	2	0.28125					2nd repeat	2	> 32	1	> 32	2	> 32	2	23	2	10.5	1	4
	3rd repeat	32	32	4	1	32	8	1.125	32	8	1.125	2	4	0.5625	0.25	4	0.3125					3rd repeat	4	> 32	4	> 32	4	> 32	2	23	2	10.5	1	4
	Mean value	26.6667	32	2.33333	0.666667	26.6667	4	1.0625	32	4	1.0625	1.33333	2.66667	0.708333	0.166667	3.33333	0.302083					Mean value	2.33333	N/A	2	N/A	2.66667	N/A	2	23	2	10.5	1.33333	5.33333
	S.D.	7.54247	0	1.24722	0.235702	7.54247	2.82843	0.0441942	0	2.82843	0.0441942	0.471405	0.942809	0.228693	0.0589256	0.942809	0.0147314					S.D.	1.24722	N/A	1.41421	N/A	0.942809	N/A	0	0	0	0	0.471405	1.88562
A. baumannii 5075	1st repeat	> 32	> 32	8	2	> 32	> 32	2	> 32	> 32	2	8	2	1.03125	2	2	1.03125				A. baumannii 5075	1st repeat	2	> 32	1	> 32	2	> 32	2	23	2	10.5	1	4
	2nd repeat	> 32	> 32	8	2	> 32	> 32	2	> 32	> 32	2	8	2	1.03125	1	4	0.5625					2nd repeat	4	> 32	4	> 32	2	> 32	2	23	2	10.5	1	4
	3rd repeat	> 32	> 32	8	2	> 32	> 32	2	> 32	> 32	2	8	8	1.125	2	2	1.03125					3rd repeat	8	> 32	8	> 32	8	> 32	8	92	4	21	4	16
	Mean value	N/A	N/A	8	2	N/A	N/A	2	N/A	N/A	2	8	4	1.0625	1.66667	2.66667	0.875					Mean value	4.66667	N/A	4.33333	N/A	4	N/A	4	46	2.66667	14	2	8
	S.D.	N/A	N/A	0	0	N/A	N/A	0	N/A	N/A	0	0	2.82843	0.0441942	0.471405	0.942809	0.220971					S.D.	2.49444	N/A	2.86744	N/A	2.82843	N/A	2.82843	32.5269	0.942809	4.94975	1.41421	5.65685
A. baumannii FADDI-AB240	1st repeat	> 32	> 32	32	1	> 32	> 32	2	> 32	> 32	2	32	2	1.03125	0.25	1	0.265625				A. baumannii FADDI-AB240	1st repeat	1	> 32	1	> 32	4	> 32	2	23	2	10.5	1	4
	2nd repeat	> 32	> 32	32	1	> 32	> 32	2	> 32	> 32	2	32	2	1.03125	0.25	1	0.265625					2nd repeat	4	> 32	4	> 32	4	> 32	2	23	2	10.5	1	4
	3rd repeat	> 32	> 32	16	1	> 32	> 32	2	> 32	> 32	2	16	4	1.0625	1	1	1.01562					3rd repeat	4	> 32	4	> 32	4	> 32	4	46	2	10.5	2	8
	Mean value	N/A	N/A	26.6667	1	N/A	N/A	2	N/A	N/A	2	26.6667	2.66667	1.04167	0.5	1	0.515625					Mean value	3	N/A	3	N/A	4	N/A	2.66667	30.6667	2	10.5	1.33333	5.33333
	S.D.	N/A	N/A	7.54247	0	N/A	N/A	0	N/A	N/A	0	7.54247	0.942809	0.0147314	0.353553	0	0.353553					S.D.	1.41421	N/A	1.41421	N/A	0	N/A	0.942809	10.8423	0	0	0.471405	1.88562
A. baumannii FADDI-AB241	1st repeat	> 32	> 32	32	32	> 32	> 32	2	> 32	> 32	2	32	2	1.03125	8	4	0.3125				A. baumannii FADDI-AB241	1st repeat	1	> 32	1	> 32	4	> 32	2	23	2	10.5	1	4
	2nd repeat	> 32	> 32	32	32	> 32	> 32	2	> 32	> 32	2	32	2	1.03125	8	4	0.3125					2nd repeat	4	> 32	8	> 32	4	> 32	4	46	4	21	2	8
	3rd repeat	> 32	> 32	32	16	> 32	> 32	2	> 32	> 32	2	32	4	1.0625	4	16	0.5					3rd repeat	8	> 32	8	> 32	4	> 32	4	46	2	10.5	2	8
	Mean value	N/A	N/A	32	26.6667	N/A	N/A	2	N/A	N/A	2	32	2.66667	1.04167	6.66667	8	0.375					Mean value	4.33333	N/A	5.66667	N/A	4	N/A	3.33333	38.3333	2.66667	14	1.66667	6.66667
	S.D.	N/A	N/A	0	7.54247	N/A	N/A	0	N/A	N/A	0	0	0.942809	0.0147314	1.88562	5.65685	0.0883883					S.D.	2.86744	N/A	3.29983	N/A	0	N/A	0.942809	10.8423	0.942809	4.94975	0.471405	1.88562
P. aeruginosa FADDI-PA070	1st repeat	> 32	32	4	32	> 32	> 32	2	32	2	1.03125	4	2	1.03125	16	8	0.625				P. aeruginosa FADDI-PA070	1st repeat	> 32	> 32	> 32	> 32	> 32	> 32	> 32	> 32	> 32	> 32	32	> 32
	2nd repeat	> 32	32	8	32	> 32	> 32	2	32	2	1.03125	8	2	1.03125	16	8	0.625					2nd repeat	> 32	> 32	> 32	> 32	> 32	> 32	> 32	> 32	> 32	> 32	32	> 32
	3rd repeat	> 32	32	8	32	> 32	> 32	2	32	8	1.125	8	4	1.0625	16	16	0.75					3rd repeat	> 32	> 32	> 32	> 32	> 32	> 32	32	> 32	> 32	> 32	16	> 32
	Mean value	N/A	32	6.66667	32	N/A	N/A	2	32	4	1.0625	6.66667	2.66667	1.04167	16	10.6667	0.666667					Mean value	N/A	N/A	N/A	N/A	N/A	N/A	32	N/A	N/A	N/A	26.6667	N/A
	S.D.	N/A	0	1.88562	0	N/A	N/A	0	0	2.82843	0.0441942	1.88562	0.942809	0.0147314	0	3.77124	0.0589256					S.D.	N/A	N/A	N/A	N/A	N/A	N/A	0	N/A	N/A	N/A	7.54247	N/A
K. pneumoniae ATCC 700721	1st repeat	32	> 32	0.25	0.5	32	2	1.03125	> 32	> 32	2	0.25	2	1.03125	0.125	2	0.28125				K. pneumoniae ATCC 700721	1st repeat	2	> 32	2	> 32	4	> 32	4	46	2	10.5	2	8
	2nd repeat	32	> 32	0.25	0.5	32	2	1.03125	> 32	> 32	2	0.25	2	1.03125	0.25	4	0.5625					2nd repeat	2	> 32	2	> 32	1	24	1	11.5	2	10.5	2	8
	3rd repeat	32	> 32	0.5	0.5	32	8	1.125	> 32	> 32	2	0.5	8	1.125	0.25	8	0.625					3rd repeat	8	> 32	8	> 32	8	> 32	4	46	4	21	4	16
	Mean value	32	N/A	0.333333	0.5	32	4	1.0625	N/A	N/A	2	0.333333	4	1.0625	0.208333	4.66667	0.489583					Mean value	4	N/A	4	N/A	4.33333	24	3	34.5	2.66667	14	2.66667	10.6667
	S.D.	0	N/A	0.117851	0	0	2.82843	0.0441942	N/A	N/A	0	0.117851	2.82843	0.0441942	0.0589256	2.49444	0.149507					S.D.	2.82843	N/A	2.82843	N/A	2.86744	0	1.41421	16.2635	0.942809	4.94975	0.942809	3.77124
K. pneumoniae FADDI-KP012	1st repeat	16	> 32	> 32	32	8	2	0.53125	> 32	> 32	2	> 32	> 32	2	4	8	0.25				K. pneumoniae FADDI-KP012	1st repeat	> 32	> 32	> 32	> 32	4	> 32	4	46	4	21	4	16
	2nd repeat	32	> 32	> 32	32	16	2	0.53125	> 32	> 32	2	> 32	> 32	2	8	8	0.375					2nd repeat	> 32	> 32	> 32	> 32	8	> 32	8	92	4	21	4	16
	3rd repeat	32	> 32	> 32	16	16	4	0.5625	> 32	> 32	2	> 32	> 32	2	2	8	0.25					3rd repeat	> 32	> 32	> 32	> 32	16	> 32	4	46	4	21	4	16
	Mean value	26.6667	N/A	N/A	26.6667	13.3333	2.66667	0.541667	N/A	N/A	2	N/A	N/A	2	4.66667	8	0.291667					Mean value	N/A	N/A	N/A	N/A	9.33333	N/A	5.33333	61.3333	4	21	4	16
	S.D.	7.54247	N/A	N/A	7.54247	3.77124	0.942809	0.0147314	N/A	N/A	0	N/A	N/A	0	2.49444	0	0.0589256					S.D.	N/A	N/A	N/A	N/A	4.98888	N/A	1.88562	21.6846	0	0	0	0
FICI values were calculated by using next level number (64 µg/mL) when the antibiotic concentration > 32µg/mL. Ami: Amikacin; Azt: Aztreonam; Dor: Doripenem; PMB: Polymyxin B; Cub: Cubosomes. N/A, non available.																					PMB: Polymyxin B; Cub: Cubosomes. N/A, non available.

## Sheet: Fig 4b
Neutron Reflectivity																	Scattering length density/ 10-6Å-2
D2O Exp.			D2O Fitted		CMSi Exp.			CMSi Fitted		H2O Exp.			H2O Fitted.				D2O Fitted		CMSi Fitted		H2O Fitted
X	Y	yEr±	X	Y	X	Y	yEr±	X	Y	X	Y	yEr±	X	Y			X	Y	X	Y	X	Y
0.01045	-0.00963	0.01228	0.01045	-0.01642	0.01046	-1.99008	0.04618	0.01046	-2.02744	0.01045	-1.29147	0.01883	0.01045	-1.26724			-9.5752	2.07	-9.272	2.07	-9.2272	2.07
0.01106	0.01618	0.01144	0.01106	-0.01642	0.01107	-2.05346	0.03435	0.01107	-2.07692	0.01107	-1.30919	0.01651	0.01107	-1.32395			-9.3777	2.07	-9.07466	2.07	-9.03216	2.07
0.01172	-0.01566	0.00952	0.01172	-0.01642	0.01173	-2.15465	0.0287	0.01173	-2.12673	0.01172	-1.41741	0.01311	0.01172	-1.38217			-9.1802	2.07	-8.87733	2.07	-8.83712	2.07
0.01241	-0.00451	0.00876	0.01241	-0.01642	0.01242	-2.18179	0.02294	0.01242	-2.17685	0.01241	-1.44377	0.01075	0.01241	-1.44178			-8.98271	2.07	-8.67999	2.07	-8.64208	2.07
0.01314	0.0031	0.00812	0.01314	-0.01642	0.01316	-2.2264	0.02044	0.01316	-2.22729	0.01314	-1.49837	0.01104	0.01314	-1.50269			-8.78521	2.07	-8.48266	2.07	-8.44703	2.07
0.01393	-0.08638	0.00779	0.01393	-0.01731	0.01394	-2.28336	0.01831	0.01394	-2.278	0.01393	-1.58964	0.0098	0.01393	-1.56476			-8.58771	2.07	-8.28532	2.07	-8.25199	2.07
0.01476	-0.37036	0.00699	0.01476	-0.18244	0.01477	-2.32489	0.01725	0.01477	-2.32899	0.01476	-1.64078	0.00932	0.01476	-1.62788			-8.39021	2.07	-8.08799	2.07	-8.05695	2.07
0.01564	-0.77344	0.00657	0.01564	-0.67218	0.01565	-2.38122	0.01569	0.01565	-2.38025	0.01564	-1.72011	0.00899	0.01564	-1.69194			-8.19271	2.07	-7.89065	2.07	-7.86191	2.07
0.01658	-1.04614	0.00784	0.01658	-0.96453	0.01659	-2.4307	0.01484	0.01659	-2.43178	0.01658	-1.77807	0.00885	0.01658	-1.75684			-7.99522	2.07	-7.69332	2.07	-7.66687	2.07
0.01757	-1.275	0.00655	0.01757	-1.19575	0.01759	-2.48753	0.01388	0.01759	-2.48357	0.01757	-1.84037	0.00768	0.01757	-1.82248			-7.79772	2.07	-7.49598	2.07	-7.47183	2.07
0.01863	-1.47369	0.00706	0.01863	-1.40148	0.01865	-2.5444	0.01331	0.01865	-2.53564	0.01863	-1.90142	0.008	0.01863	-1.88877			-7.60022	2.07	-7.29865	2.07	-7.27679	2.07
0.01975	-1.6578	0.00744	0.01975	-1.59383	0.01977	-2.59205	0.01295	0.01977	-2.58799	0.01976	-1.97127	0.00928	0.01976	-1.95564			-7.40272	2.07	-7.10131	2.07	-7.08175	2.07
0.02095	-1.84086	0.00705	0.02095	-1.77918	0.02097	-2.65116	0.01287	0.02097	-2.64063	0.02095	-2.03607	0.00733	0.02095	-2.02305			-7.20522	2.07	-6.90398	2.07	-6.8867	2.07
0.02221	-2.01938	0.00726	0.02221	-1.9617	0.02223	-2.70275	0.01125	0.02223	-2.69358	0.02221	-2.1107	0.0082	0.02221	-2.09095			-7.00773	2.07	-6.70664	2.07	-6.69166	2.07
0.02356	-2.19889	0.00769	0.02356	-2.14469	0.02358	-2.75367	0.01167	0.02358	-2.74685	0.02356	-2.17771	0.00843	0.02356	-2.15934			-6.81023	2.07	-6.50931	2.07	-6.49662	2.07
0.02498	-2.38892	0.00858	0.02498	-2.33107	0.02501	-2.81803	0.01089	0.02501	-2.80046	0.02499	-2.25604	0.00829	0.02499	-2.22824			-6.61273	2.07	-6.31197	2.07	-6.30158	2.07
0.0265	-2.58552	0.00933	0.0265	-2.52389	0.02652	-2.86274	0.01061	0.02652	-2.85445	0.0265	-2.32338	0.00793	0.0265	-2.29767			-6.41523	2.07	-6.11464	2.07	-6.10654	2.07
0.02811	-2.77274	0.01015	0.02811	-2.72653	0.02813	-2.9245	0.01141	0.02813	-2.90884	0.02811	-2.40314	0.00711	0.02811	-2.3677			-6.21773	2.07	-5.9173	2.07	-5.9115	2.07
0.02981	-2.98954	0.0119	0.02981	-2.94315	0.02984	-2.96516	0.01211	0.02984	-2.96366	0.02981	-2.46363	0.00796	0.02981	-2.43842			-6.02024	2.07	-5.71997	2.07	-5.71646	2.07
0.03162	-3.24969	0.01459	0.03162	-3.17904	0.03165	-3.03053	0.01134	0.03165	-3.01895	0.03162	-2.53422	0.00751	0.03162	-2.50995			-5.82274	2.07	-5.52263	2.07	-5.52142	2.07
0.03354	-3.49211	0.01941	0.03354	-3.4407	0.03357	-3.07754	0.0118	0.03357	-3.07477	0.03355	-2.61008	0.00806	0.03355	-2.58242			-5.62524	2.07	-5.32529	2.07	-5.32637	2.07
0.03558	-3.812	0.02881	0.03558	-3.73409	0.03562	-3.13265	0.01194	0.03562	-3.13114	0.03559	-2.70161	0.00835	0.03559	-2.65599			-5.42774	2.07	-5.12796	2.07	-5.13133	2.07
0.03775	-4.09351	0.04837	0.03775	-4.05234	0.03778	-3.2121	0.01401	0.03778	-3.18813	0.03775	-2.75449	0.00874	0.03775	-2.73087			-5.23024	2.07	-4.93062	2.07	-4.93629	2.07
0.04005	-4.41932	0.08601	0.04005	-4.32561	0.04008	-3.22841	0.01328	0.04008	-3.2458	0.04005	-2.83684	0.00895	0.04005	-2.80726			-5.03275	2.07001	-4.73329	2.07001	-4.74125	2.07
0.04249	-4.27586	0.06137	0.04249	-4.39131	0.04252	-3.29756	0.01557	0.04252	-3.3042	0.04249	-2.93433	0.0124	0.04249	-2.8854			-4.83525	2.07002	-4.53595	2.07001	-4.54621	2.07001
0.04262	-4.24011	0.112	0.04262	-4.38763	0.04262	-3.34585	0.09467	0.04262	-3.3065	0.04262	-2.91683	0.0309	0.04262	-2.88948			-4.63775	2.07004	-4.33862	2.07003	-4.35117	2.07002
0.04507	-4.18564	0.05684	0.04507	-4.26101	0.04511	-3.38123	0.0181	0.04511	-3.3634	0.04508	-3.00611	0.01187	0.04508	-2.96556			-4.44025	2.07008	-4.14128	2.07007	-4.15613	2.07004
0.0452	-4.12601	0.06218	0.0452	-4.25309	0.0452	-3.38706	0.06179	0.0452	-3.36534	0.04519	-2.97595	0.02738	0.04519	-2.96912			-4.24275	2.07017	-3.94395	2.07015	-3.96109	2.07009
0.04782	-4.01182	0.04248	0.04782	-4.09655	0.04786	-3.42658	0.0193	0.04786	-3.42346	0.04782	-3.06873	0.01306	0.04782	-3.04802			-4.04526	2.07033	-3.74661	2.0703	-3.76604	2.07018
0.04793	-4.00317	0.04155	0.04793	-4.09039	0.04794	-3.36208	0.0438	0.04794	-3.42508	0.04793	-3.06855	0.03091	0.04793	-3.05111			-3.84776	2.07062	-3.54928	2.07059	-3.571	2.07036
0.05073	-3.90744	0.03617	0.05073	-3.96068	0.05078	-3.49277	0.02141	0.05078	-3.48446	0.05073	-3.16166	0.0142	0.05073	-3.13306			-3.65026	2.07115	-3.35194	2.07112	-3.37596	2.07069
0.05083	-3.89639	0.03295	0.05083	-3.95666	0.05084	-3.48767	0.04436	0.05084	-3.48579	0.05083	-3.16686	0.0251	0.05083	-3.13572			-3.45276	2.07205	-3.15461	2.07207	-3.18092	2.07129
0.05382	-3.76687	0.02955	0.05382	-3.85901	0.05387	-3.49761	0.0215	0.05387	-3.54646	0.05383	-3.23727	0.01651	0.05383	-3.22098			-3.25526	2.07358	-2.95727	2.07371	-2.98588	2.07233
0.05392	-3.803	0.02566	0.05392	-3.85653	0.05393	-3.58459	0.04072	0.05393	-3.54753	0.05391	-3.25746	0.02244	0.05391	-3.22324			-3.05777	2.07607	-2.75994	2.07643	-2.79084	2.07409
0.0571	-3.73116	0.03154	0.0571	-3.78621	0.05715	-3.63518	0.02798	0.05715	-3.60953	0.05711	-3.33394	0.01895	0.05711	-3.31206			-2.86027	2.08003	-2.5626	2.08082	-2.5958	2.07694
0.05719	-3.72285	0.02764	0.05719	-3.78477	0.0572	-3.57967	0.03406	0.0572	-3.61035	0.05718	-3.36002	0.02552	0.05718	-3.31396			-2.66277	2.0861	-2.36527	2.08765	-2.40076	2.08142
0.06059	-3.70333	0.03261	0.06059	-3.73682	0.06064	-3.60285	0.02761	0.06064	-3.67372	0.06059	-3.4481	0.02414	0.06059	-3.40657			-2.46527	2.09518	-2.16793	2.09792	-2.20571	2.08823
0.06066	-3.68016	0.02244	0.06066	-3.73605	0.06067	-3.66047	0.03624	0.06067	-3.67432	0.06065	-3.44218	0.0238	0.06065	-3.40812			-2.26777	2.10834	-1.97059	2.11284	-2.01067	2.09822
0.06428	-3.65193	0.03287	0.06428	-3.7067	0.06434	-3.70093	0.03356	0.06434	-3.73907	0.06428	-3.50758	0.02627	0.06428	-3.50469			-2.07028	2.12685	-1.77326	2.13381	-1.81563	2.11241
0.06434	-3.67289	0.02288	0.06434	-3.70636	0.06436	-3.74022	0.03351	0.06436	-3.73946	0.06433	-3.54034	0.02331	0.06433	-3.50592			-1.87278	2.15214	-1.57592	2.16228	-1.62059	2.13186
0.0682	-3.60975	0.03352	0.0682	-3.69295	0.06826	-3.77805	0.0422	0.06826	-3.80557	0.0682	-3.64419	0.03796	0.0682	-3.6065			-1.67528	2.18566	-1.37859	2.19965	-1.42555	2.15767
0.06825	-3.65676	0.02582	0.06825	-3.69287	0.06827	-3.80654	0.03224	0.06827	-3.80578	0.06824	-3.61217	0.02247	0.06824	-3.60743			-1.47778	2.22881	-1.18125	2.24705	-1.23051	2.19074
0.0724	-3.65246	0.02435	0.0724	-3.69362	0.07243	-3.87406	0.0358	0.07243	-3.87322	0.07239	-3.73675	0.02315	0.07239	-3.71255			-1.28028	2.2827	-0.98392	2.30517	-1.03547	2.23172
0.0768	-3.67029	0.02565	0.0768	-3.70723	0.07683	-3.94806	0.03555	0.07683	-3.94164	0.07679	-3.84198	0.02226	0.07679	-3.8209			-1.08279	2.34806	-0.78658	2.37403	-0.84042	2.2808
0.08148	-3.68888	0.02472	0.08148	-3.73268	0.08151	-4.02133	0.03339	0.08151	-4.01079	0.08146	-3.9434	0.02111	0.08146	-3.93169			-0.88529	2.42499	-0.58925	2.45291	-0.64538	2.33761
0.08644	-3.73056	0.02601	0.08644	-3.76912	0.08647	-4.05836	0.03655	0.08647	-4.0802	0.08642	-4.04558	0.02383	0.08642	-4.04351			-0.68779	2.51289	-0.39191	2.54022	-0.45034	2.40118
0.0917	-3.76507	0.02613	0.0917	-3.81566	0.09174	-4.16963	0.03964	0.09174	-4.14916	0.09169	-4.11637	0.02116	0.09169	-4.15413			-0.49029	2.61039	-0.19458	2.63365	-0.2553	2.46994
0.09728	-3.81551	0.02503	0.09728	-3.87117	0.09733	-4.22976	0.03706	0.09733	-4.2166	0.09727	-4.22663	0.02314	0.09727	-4.26031			-0.29279	2.71535	0.00276	2.73026	-0.06026	2.54182
0.10321	-3.881	0.02303	0.10321	-3.93401	0.10326	-4.27354	0.0379	0.10326	-4.28106	0.1032	-4.29701	0.0206	0.1032	-4.35776			-0.0953	2.82505	0.20009	2.82682	0.13478	2.61446
0.1095	-3.95073	0.02385	0.1095	-4.00188	0.10956	-4.30766	0.03265	0.10956	-4.3407	0.10949	-4.40276	0.02544	0.10949	-4.44145			0.1022	2.93633	0.39743	2.92011	0.32982	2.68542
0.11618	-4.0254	0.02536	0.11618	-4.07172	0.11623	-4.34114	0.03823	0.11623	-4.39352	0.11616	-4.45451	0.02634	0.11616	-4.50654			0.2997	3.04591	0.59476	3.00722	0.52486	2.75241
0.12326	-4.09878	0.02489	0.12326	-4.1401	0.12332	-4.44205	0.04244	0.12332	-4.4378	0.12324	-4.50005	0.02466	0.12324	-4.54976			0.4972	3.15066	0.7921	3.08583	0.71991	2.81356
0.13077	-4.20283	0.02553	0.13077	-4.20411	0.13084	-4.44896	0.04288	0.13084	-4.47273	0.13075	-4.51113	0.0259	0.13075	-4.57086			0.6947	3.24785	0.98943	3.1544	0.91495	2.8675
0.13875	-4.30155	0.02617	0.13875	-4.2627	0.13882	-4.46649	0.03986	0.13882	-4.49903	0.13873	-4.53863	0.02731	0.13873	-4.57313			0.89219	3.33539	1.18677	3.21222	1.10999	2.91349
0.14721	-4.36497	0.02658	0.14721	-4.31779	0.14729	-4.47138	0.03703	0.14729	-4.51923	0.14719	-4.53323	0.02634	0.14719	-4.56277			1.08969	3.41192	1.3841	3.25933	1.30503	2.9514
0.15619	-4.43736	0.02755	0.15619	-4.37434	0.15627	-4.49255	0.04159	0.15627	-4.53752	0.15616	-4.52756	0.02532	0.15616	-4.54756			1.28719	3.47687	1.58144	3.29643	1.50007	2.9816
0.16571	-4.50493	0.02435	0.16571	-4.43935	0.1658	-4.49964	0.03827	0.1658	-4.55924	0.16569	-4.50321	0.02544	0.16569	-4.53572			1.48469	3.53038	1.77878	3.32467	1.69511	3.00486
0.17582	-4.56304	0.02563	0.17582	-4.52053	0.17592	-4.53994	0.03511	0.17592	-4.59029	0.1758	-4.47285	0.02412	0.1758	-4.53527			1.68219	3.57317	1.97611	3.34545	1.89015	3.02218
0.18655	-4.64768	0.02895	0.18655	-4.62519	0.18665	-4.56466	0.03841	0.18665	-4.63677	0.18652	-4.46873	0.02607	0.18652	-4.55396			1.87968	3.60638	2.17345	3.36023	2.08519	3.03464
0.19793	-4.69424	0.02691	0.19793	-4.75938	0.19804	-4.62356	0.05091	0.19804	-4.70474	0.1979	-4.55098	0.03333	0.1979	-4.59956			2.07718	3.6314	2.37078	3.37039	2.28024	3.0433
0.21001	-4.82766	0.02797	0.21001	-4.92651	0.21013	-4.69383	0.05655	0.21013	-4.79994	0.20998	-4.5913	0.03272	0.20998	-4.68035			2.27468	3.6497	2.56812	3.37713	2.47528	3.04913
0.22282	-4.96361	0.03281	0.22282	-5.1246	0.22295	-4.85409	0.06418	0.22295	-4.92699	0.22279	-4.67695	0.03873	0.22279	-4.8057			2.47218	3.6627	2.76545	3.38146	2.67032	3.05291
0.23642	-5.14592	0.03832	0.23642	-5.34126	0.23655	-4.95998	0.05214	0.23655	-5.08659	0.23639	-4.79731	0.04684	0.23639	-4.9863			2.66968	3.67165	2.96279	3.38415	2.86536	3.05529
0.25085	-5.45713	0.05974	0.25085	-5.55068	0.25099	-5.16931	0.10839	0.25099	-5.26814	0.25081	-5.07862	0.08363	0.25081	-5.23168			2.86717	3.67764	3.16012	3.38577	3.0604	3.05673
0.26615	-5.71712	0.09178	0.26615	-5.72372	0.26631	-5.78577	0.33225	0.26631	-5.43696	0.26612	-5.31312	0.14308	0.26612	-5.5338			3.06467	3.68153	3.35746	3.3867	3.25544	3.05758
0.2824	-5.95553	0.14438	0.2824	-5.8462	0.28256	-5.52585	0.29281	0.28256	-5.54011	0.28236	-6.13682	1.1034	0.28236	-5.80543			3.26217	3.68399	3.55479	3.38722	3.45048	3.05806
																	3.45967	3.68549	3.75213	3.38751	3.64552	3.05832
																	3.65717	3.68638	3.94946	3.38766	3.84057	3.05846
																	3.85466	3.68689	4.1468	3.38773	4.03561	3.05853
																	4.05216	3.68718	4.34413	3.38777	4.23065	3.05857
																	4.24966	3.68734	4.54147	3.38779	4.42569	3.05859
																	4.44716	3.68742	4.7388	3.38779	4.62073	3.05859
																	4.64466	3.68746	4.93614	3.3878	4.81577	3.0586
																	4.84215	3.68748	5.13347	3.3878	5.01081	3.0586
																	5.03965	3.68749	5.33081	3.3878	5.20585	3.0586
																	5.23715	3.6875	5.52815	3.3878	5.4009	3.0586
																	5.43465	3.6875	5.72548	3.3878	5.59594	3.0586
																	5.63215	3.6875	5.92282	3.3878	5.79098	3.0586
																	5.82964	3.6875	6.12015	3.3878	5.98602	3.0586
																	6.02714	3.6875	6.31749	3.3878	6.18106	3.0586
																	6.22464	3.6875	6.51482	3.3878	6.3761	3.0586
																	6.42214	3.6875	6.71216	3.3878	6.57114	3.0586
																	6.61964	3.6875	6.90949	3.3878	6.76619	3.0586
																	6.81713	3.6875	7.10683	3.3878	6.96123	3.0586
																	7.01463	3.6875	7.30416	3.3878	7.15627	3.0586
																	7.21213	3.6875	7.5015	3.3878	7.35131	3.0586
																	7.40963	3.6875	7.69883	3.3878	7.54635	3.0586
																	7.60713	3.6875	7.89617	3.3878	7.74139	3.0586
																	7.80462	3.6875	8.0935	3.3878	7.93643	3.0586
																	8.00212	3.6875	8.29084	3.38779	8.13147	3.0586
																	8.19962	3.6875	8.48817	3.38779	8.32652	3.0586
																	8.39712	3.68749	8.68551	3.38777	8.52156	3.05859
																	8.59462	3.68749	8.88284	3.38774	8.7166	3.05858
																	8.79211	3.68747	9.08018	3.38767	8.91164	3.05855
																	8.98961	3.68743	9.27752	3.38754	9.10668	3.0585
																	9.18711	3.68736	9.47485	3.3873	9.30172	3.05839
																	9.38461	3.68721	9.67219	3.38685	9.49676	3.05818
																	9.58211	3.68692	9.86952	3.38605	9.6918	3.05778
																	9.7796	3.6864	10.0669	3.38467	9.88685	3.05704
																	9.9771	3.68546	10.2642	3.38238	10.0819	3.05572
																	10.1746	3.68386	10.4615	3.3787	10.2769	3.05346
																	10.3721	3.6812	10.6589	3.37296	10.472	3.04971
																	10.5696	3.67693	10.8562	3.3643	10.667	3.04368
																	10.7671	3.67033	11.0535	3.35166	10.8621	3.03435
																	10.9646	3.66046	11.2509	3.33382	11.0571	3.02038
																	11.1621	3.64621	11.4482	3.30943	11.2521	3.00016
																	11.3596	3.62632	11.6455	3.27718	11.4472	2.97188
																	11.5571	3.59953	11.8429	3.2359	11.6422	2.93367
																	11.7546	3.56467	12.0402	3.18477	11.8373	2.88378
																	11.9521	3.52083	12.2375	3.1235	12.0323	2.82084
																	12.1496	3.46761	12.4349	3.05242	12.2273	2.7441
																	12.3471	3.4052	12.6322	2.97264	12.4224	2.6537
																	12.5446	3.33449	12.8296	2.88597	12.6174	2.55078
																	12.7421	3.25712	13.0269	2.79487	12.8125	2.43757
																	12.9396	3.17536	13.2242	2.70219	13.0075	2.31723
																	13.1371	3.09189	13.4216	2.61096	13.2025	2.19362
																	13.3346	3.00958	13.6189	2.52404	13.3976	2.07093
																	13.5321	2.93119	13.8162	2.4439	13.5926	1.95325
																	13.7296	2.85908	14.0136	2.3724	13.7877	1.8442
																	13.9271	2.795	14.2109	2.31067	13.9827	1.74653
																	14.1246	2.74001	14.4082	2.25909	14.1778	1.66201
																	14.3221	2.69442	14.6056	2.21738	14.3728	1.59133
																	14.5196	2.65791	14.8029	2.18474	14.5678	1.53421
																	14.7171	2.62968	15.0002	2.16003	14.7629	1.48962
																	14.9146	2.60858	15.1976	2.14192	14.9579	1.45597
																	15.112	2.59336	15.3949	2.12908	15.153	1.43144
																	15.3095	2.58275	15.5922	2.12026	15.348	1.41416
																	15.507	2.57561	15.7896	2.11441	15.543	1.40239
																	15.7045	2.57097	15.9869	2.11065	15.7381	1.39465
																	15.902	2.56805	16.1842	2.10831	15.9331	1.38973
																	16.0995	2.56628	16.3816	2.1069	16.1282	1.38671
																	16.297	2.56524	16.5789	2.10608	16.3232	1.38491
																	16.4945	2.56466	16.7763	2.10562	16.5182	1.38388
																	16.692	2.56434	16.9736	2.10536	16.7133	1.38331
																	16.8895	2.56417	17.1709	2.10523	16.9083	1.38301
																	17.087	2.56408	17.3683	2.10516	17.1034	1.38285
																	17.2845	2.56404	17.5656	2.10513	17.2984	1.38277
																	17.482	2.56402	17.7629	2.10511	17.4935	1.38273
																	17.6795	2.56401	17.9603	2.10511	17.6885	1.38271
																	17.877	2.564	18.1576	2.1051	17.8835	1.38271
																	18.0745	2.564	18.3549	2.1051	18.0786	1.3827
																	18.272	2.564	18.5523	2.1051	18.2736	1.3827
																	18.4695	2.564	18.7496	2.1051	18.4687	1.3827
																	18.667	2.564	18.9469	2.1051	18.6637	1.3827
																	18.8645	2.564	19.1443	2.1051	18.8587	1.3827
																	19.062	2.564	19.3416	2.1051	19.0538	1.3827
																	19.2595	2.564	19.5389	2.1051	19.2488	1.3827
																	19.457	2.564	19.7363	2.10511	19.4439	1.3827
																	19.6545	2.564	19.9336	2.10511	19.6389	1.3827
																	19.852	2.564	20.131	2.10513	19.834	1.38271
																	20.0495	2.564	20.3283	2.10517	20.029	1.38271
																	20.247	2.564	20.5256	2.10524	20.224	1.38273
																	20.4445	2.56401	20.723	2.10537	20.4191	1.38276
																	20.642	2.56401	20.9203	2.10563	20.6141	1.38282
																	20.8395	2.56403	21.1176	2.10612	20.8092	1.38295
																	21.037	2.56408	21.315	2.10699	21.0042	1.3832
																	21.2345	2.56419	21.5123	2.10851	21.1992	1.38368
																	21.432	2.56441	21.7096	2.11111	21.3943	1.38454
																	21.6295	2.56488	21.907	2.11541	21.5893	1.38608
																	21.827	2.56581	22.1043	2.12233	21.7844	1.38873
																	22.0245	2.56758	22.3016	2.13314	21.9794	1.39317
																	22.222	2.57085	22.499	2.14959	22.1744	1.40041
																	22.4195	2.57663	22.6963	2.1739	22.3695	1.41186
																	22.617	2.58649	22.8936	2.20883	22.5645	1.42946
																	22.8145	2.60267	23.091	2.25762	22.7596	1.45575
																	23.012	2.62823	23.2883	2.32386	22.9546	1.49388
																	23.2095	2.66711	23.4857	2.4113	23.1497	1.54762
																	23.407	2.72404	23.683	2.52349	23.3447	1.62119
																	23.6045	2.80427	23.8803	2.66343	23.5397	1.71903
																	23.802	2.91314	24.0777	2.83311	23.7348	1.84545
																	23.9995	3.05532	24.275	3.03312	23.9298	2.00411
																	24.197	3.23409	24.4723	3.26231	24.1249	2.19756
																	24.3945	3.45045	24.6697	3.5176	24.3199	2.42671
																	24.592	3.70254	24.867	3.79405	24.5149	2.69037
																	24.7895	3.98526	25.0643	4.08504	24.71	2.9851
																	24.9869	4.29052	25.2617	4.38282	24.905	3.30515
																	25.1844	4.60777	25.459	4.67904	25.1001	3.64277
																	25.3819	4.92518	25.6563	4.96548	25.2951	3.98876
																	25.5794	5.23089	25.8537	5.23476	25.4901	4.33321
																	25.7769	5.51431	26.051	5.48083	25.6852	4.66633
																	25.9744	5.76727	26.2483	5.69943	25.8802	4.9793
																	26.1719	5.98459	26.4457	5.8882	26.0753	5.26495
																	26.3694	6.16433	26.643	6.04668	26.2703	5.51822
																	26.5669	6.30743	26.8404	6.17601	26.4654	5.73636
																	26.7644	6.41709	27.0377	6.27861	26.6604	5.9189
																	26.9619	6.498	27.235	6.35773	26.8554	6.06727
																	27.1594	6.55547	27.4324	6.41706	27.0505	6.18443
																	27.3569	6.59475	27.6297	6.46029	27.2455	6.27431
																	27.5544	6.62061	27.827	6.49092	27.4406	6.34129
																	27.7519	6.63699	28.0244	6.51201	27.6356	6.38977
																	27.9494	6.64698	28.2217	6.52613	27.8306	6.42387
																	28.1469	6.65284	28.419	6.53532	28.0257	6.44717
																	28.3444	6.65615	28.6164	6.54114	28.2207	6.46263
																	28.5419	6.65796	28.8137	6.54471	28.4158	6.4726
																	28.7394	6.6589	29.011	6.54685	28.6108	6.47885
																	28.9369	6.65938	29.2084	6.5481	28.8059	6.48265
																	29.1344	6.65961	29.4057	6.5488	29.0009	6.48489
																	29.3319	6.65972	29.603	6.54918	29.1959	6.48618
																	29.5294	6.65976	29.8004	6.54939	29.391	6.4869
																	29.7269	6.65979	29.9977	6.5495	29.586	6.48729
																	29.9244	6.65979	30.1951	6.54955	29.7811	6.4875
																	30.1219	6.6598	30.3924	6.54958	29.9761	6.4876
																	30.3194	6.6598	30.5897	6.54959	30.1711	6.48765
																	30.5169	6.6598	30.7871	6.5496	30.3662	6.48768
																	30.7144	6.6598	30.9844	6.5496	30.5612	6.48769
																	30.9119	6.6598	31.1817	6.5496	30.7563	6.4877
																	31.1094	6.6598	31.3791	6.5496	30.9513	6.4877
																	31.3069	6.6598	31.5764	6.5496	31.1463	6.4877
																	31.5044	6.6598	31.7737	6.5496	31.3414	6.4877
																	31.7019	6.6598	31.9711	6.5496	31.5364	6.4877
																	31.8994	6.6598	32.1684	6.5496	31.7315	6.4877
																	32.0969	6.6598	32.3657	6.5496	31.9265	6.4877
																	32.2944	6.6598	32.5631	6.5496	32.1216	6.4877
																	32.4919	6.6598	32.7604	6.5496	32.3166	6.4877
																	32.6894	6.6598	32.9577	6.5496	32.5116	6.4877
																	32.8869	6.6598	33.1551	6.5496	32.7067	6.4877
																	33.0844	6.6598	33.3524	6.5496	32.9017	6.4877
																	33.2819	6.6598	33.5498	6.5496	33.0968	6.4877
																	33.4794	6.6598	33.7471	6.5496	33.2918	6.4877
																	33.6769	6.6598	33.9444	6.5496	33.4868	6.4877
																	33.8744	6.6598	34.1418	6.5496	33.6819	6.4877
																	34.0719	6.6598	34.3391	6.5496	33.8769	6.4877
																	34.2694	6.6598	34.5364	6.5496	34.072	6.4877
																	34.4669	6.6598	34.7338	6.5496	34.267	6.4877
																	34.6644	6.6598	34.9311	6.5496	34.462	6.4877
																	34.8618	6.6598	35.1284	6.5496	34.6571	6.4877
																	35.0593	6.6598	35.3258	6.5496	34.8521	6.4877
																	35.2568	6.6598	35.5231	6.5496	35.0472	6.4877
																	35.4543	6.6598	35.7204	6.5496	35.2422	6.4877
																	35.6518	6.6598	35.9178	6.5496	35.4373	6.4877
																	35.8493	6.6598	36.1151	6.5496	35.6323	6.4877
																	36.0468	6.6598	36.3124	6.5496	35.8273	6.4877
																	36.2443	6.6598	36.5098	6.5496	36.0224	6.4877
																	36.4418	6.6598	36.7071	6.5496	36.2174	6.4877
																	36.6393	6.6598	36.9045	6.5496	36.4125	6.4877
																	36.8368	6.6598	37.1018	6.5496	36.6075	6.4877
																	37.0343	6.6598	37.2991	6.5496	36.8025	6.4877
																	37.2318	6.6598	37.4965	6.5496	36.9976	6.4877
																	37.4293	6.6598	37.6938	6.5496	37.1926	6.4877
																	37.6268	6.6598	37.8911	6.5496	37.3877	6.4877
																	37.8243	6.6598	38.0885	6.5496	37.5827	6.4877
																	38.0218	6.6598	38.2858	6.5496	37.7777	6.4877
																	38.2193	6.6598	38.4831	6.5496	37.9728	6.4877
																	38.4168	6.6598	38.6805	6.54959	38.1678	6.4877
																	38.6143	6.6598	38.8778	6.54958	38.3629	6.4877
																	38.8118	6.6598	39.0751	6.54956	38.5579	6.4877
																	39.0093	6.6598	39.2725	6.54951	38.753	6.4877
																	39.2068	6.65979	39.4698	6.54941	38.948	6.4877
																	39.4043	6.65978	39.6671	6.54922	39.143	6.48769
																	39.6018	6.65974	39.8645	6.54887	39.3381	6.48767
																	39.7993	6.65967	40.0618	6.54821	39.5331	6.48764
																	39.9968	6.65952	40.2592	6.54703	39.7282	6.48756
																	40.1943	6.65921	40.4565	6.54498	39.9232	6.4874
																	40.3918	6.65859	40.6538	6.54149	40.1182	6.48708
																	40.5893	6.65741	40.8512	6.53575	40.3133	6.48644
																	40.7868	6.65523	41.0485	6.52654	40.5083	6.48523
																	40.9843	6.65131	41.2458	6.51218	40.7034	6.48299
																	41.1818	6.64454	41.4432	6.49042	40.8984	6.479
																	41.3793	6.63321	41.6405	6.45834	41.0935	6.47214
																	41.5768	6.61492	41.8378	6.41237	41.2885	6.4607
																	41.7743	6.58636	42.0352	6.34831	41.4835	6.44227
																	41.9718	6.54328	42.2325	6.26149	41.6786	6.41354
																	42.1693	6.48046	42.4298	6.14709	41.8736	6.37023
																	42.3668	6.39196	42.6272	6.0005	42.0687	6.30709
																	42.5643	6.27145	42.8245	5.81785	42.2637	6.21803
																	42.7618	6.11289	43.0218	5.59656	42.4587	6.09656
																	42.9593	5.91128	43.2192	5.33585	42.6538	5.93631
																	43.1568	5.66354	43.4165	5.03719	42.8488	5.73183
																	43.3543	5.36935	43.6139	4.7045	43.0439	5.47949
																	43.5518	5.03175	43.8112	4.34413	43.2389	5.17828
																	43.7493	4.65737	44.0085	3.96457	43.4339	4.83053
																	43.9468	4.25616	44.2059	3.57582	43.629	4.44223
																	44.1443	3.84064	44.4032	3.18866	43.824	4.02287
																	44.3418	3.42479	44.6005	2.81373	44.0191	3.58483
																	44.5393	3.02258	44.7979	2.46066	44.2141	3.14227
																	44.7367	2.64666	44.9952	2.13737	44.4092	2.70982
																	44.9342	2.30712	45.1925	1.84952	44.6042	2.3011
																	45.1317	2.01075	45.3899	1.6003	44.7992	1.9275
																	45.3292	1.76076	45.5872	1.39048	44.9943	1.59718
																	45.5267	1.55698	45.7845	1.21871	45.1893	1.31472
																	45.7242	1.39645	45.9819	1.08198	45.3844	1.08111
																	45.9217	1.27425	46.1792	0.97614	45.5794	0.89423
																	46.1192	1.18435	46.3765	0.89647	45.7744	0.74964
																	46.3167	1.12044	46.5739	0.83817	45.9695	0.64144
																	46.5142	1.07654	46.7712	0.79667	46.1645	0.56313
																	46.7117	1.04739	46.9686	0.76795	46.3596	0.50831
																	46.9092	1.02868	47.1659	0.74863	46.5546	0.47119
																	47.1067	1.01709	47.3632	0.73598	46.7496	0.44689
																	47.3042	1.01014	47.5606	0.72794	46.9447	0.43149
																	47.5017	1.00612	47.7579	0.72296	47.1397	0.42206
																	47.6992	1.00386	47.9552	0.71996	47.3348	0.41647
																	47.8967	1.00265	48.1526	0.71821	47.5298	0.41327
																	48.0942	1.00201	48.3499	0.71722	47.7249	0.41149
																	48.2917	1.00169	48.5472	0.71666	47.9199	0.41054
																	48.4892	1.00153	48.7446	0.71637	48.1149	0.41005
																	48.6867	1.00146	48.9419	0.71621	48.31	0.4098
																	48.8842	1.00143	49.1392	0.71613	48.505	0.40968
																	49.0817	1.00141	49.3366	0.71609	48.7001	0.40963
																	49.2792	1.0014	49.5339	0.71608	48.8951	0.4096
																	49.4767	1.0014	49.7312	0.71607	49.0901	0.40959
																	49.6742	1.0014	49.9286	0.71606	49.2852	0.40958
																	49.8717	1.0014	50.1259	0.71606	49.4802	0.40958
																	50.0692	1.0014	50.3233	0.71606	49.6753	0.40958
																	50.2667	1.0014	50.5206	0.71606	49.8703	0.40958
																	50.4642	1.0014	50.7179	0.71606	50.0653	0.40958
																	50.6617	1.0014	50.9153	0.71606	50.2604	0.40958
																	50.8592	1.0014	51.1126	0.71606	50.4554	0.40958
																	51.0567	1.0014	51.3099	0.71606	50.6505	0.40958
																	51.2542	1.0014	51.5073	0.71606	50.8455	0.40958
																	51.4517	1.0014	51.7046	0.71606	51.0406	0.40958
																	51.6492	1.0014	51.9019	0.71605	51.2356	0.40958
																	51.8467	1.0014	52.0993	0.71605	51.4306	0.40958
																	52.0442	1.0014	52.2966	0.71605	51.6257	0.40958
																	52.2417	1.0014	52.4939	0.71605	51.8207	0.40958
																	52.4392	1.0014	52.6913	0.71605	52.0158	0.40958
																	52.6367	1.0014	52.8886	0.71604	52.2108	0.40958
																	52.8342	1.00141	53.0859	0.71604	52.4058	0.40958
																	53.0317	1.00141	53.2833	0.71603	52.6009	0.40958
																	53.2292	1.00141	53.4806	0.71603	52.7959	0.40957
																	53.4267	1.00141	53.678	0.71603	52.991	0.40957
																	53.6242	1.00142	53.8753	0.71603	53.186	0.40957
																	53.8217	1.00142	54.0726	0.71603	53.3811	0.40957
																	54.0192	1.00143	54.27	0.71604	53.5761	0.40956
																	54.2167	1.00145	54.4673	0.71607	53.7711	0.40956
																	54.4142	1.00147	54.6646	0.71611	53.9662	0.40955
																	54.6116	1.0015	54.862	0.71619	54.1612	0.40955
																	54.8091	1.00155	55.0593	0.71632	54.3563	0.40954
																	55.0066	1.00162	55.2566	0.71654	54.5513	0.40954
																	55.2041	1.00174	55.454	0.71687	54.7463	0.40954
																	55.4016	1.00191	55.6513	0.71737	54.9414	0.40955
																	55.5991	1.00218	55.8486	0.71811	55.1364	0.40957
																	55.7966	1.00258	56.046	0.7192	55.3315	0.40962
																	55.9941	1.00318	56.2433	0.72077	55.5265	0.40972
																	56.1916	1.00406	56.4406	0.72297	55.7215	0.40988
																	56.3891	1.00534	56.638	0.72603	55.9166	0.41016
																	56.5866	1.00718	56.8353	0.7302	56.1116	0.41061
																	56.7841	1.00979	57.0327	0.73581	56.3067	0.41131
																	56.9816	1.01343	57.23	0.74323	56.5017	0.41237
																	57.1791	1.01845	57.4273	0.75293	56.6968	0.41396
																	57.3766	1.02525	57.6247	0.76538	56.8918	0.41627
																	57.5741	1.03433	57.822	0.78116	57.0868	0.41958
																	57.7716	1.04629	58.0193	0.80086	57.2819	0.42421
																	57.9691	1.0618	58.2167	0.82509	57.4769	0.43058
																	58.1666	1.08161	58.414	0.85447	57.672	0.4392
																	58.3641	1.10653	58.6113	0.88957	57.867	0.45062
																	58.5616	1.13739	58.8087	0.93092	58.062	0.46552
																	58.7591	1.17504	59.006	0.97892	58.2571	0.48459
																	58.9566	1.22027	59.2033	1.03384	58.4521	0.50861
																	59.1541	1.27378	59.4007	1.09579	58.6472	0.53831
																	59.3516	1.33612	59.598	1.16466	58.8422	0.57443
																	59.5491	1.40763	59.7953	1.24013	59.0372	0.61759
																	59.7466	1.48843	59.9927	1.32164	59.2323	0.66829
																	59.9441	1.57832	60.19	1.4084	59.4273	0.72684
																	60.1416	1.67682	60.3874	1.49944	59.6224	0.79328
																	60.3391	1.78311	60.5847	1.59357	59.8174	0.8674
																	60.5366	1.89608	60.782	1.6895	60.0125	0.94866
																	60.7341	2.01436	60.9794	1.78584	60.2075	1.03621
																	60.9316	2.13634	61.1767	1.88117	60.4025	1.12893
																	61.1291	2.26029	61.374	1.97412	60.5976	1.22538
																	61.3266	2.3844	61.5714	2.06339	60.7926	1.32398
																	61.5241	2.50688	61.7687	2.14783	60.9877	1.42295
																	61.7216	2.62605	61.966	2.22647	61.1827	1.5205
																	61.9191	2.74042	62.1634	2.29857	61.3777	1.61486
																	62.1166	2.84873	62.3607	2.36359	61.5728	1.70439
																	62.3141	2.95003	62.558	2.42124	61.7678	1.78763
																	62.5116	3.04367	62.7554	2.47143	61.9629	1.86337
																	62.7091	3.12933	62.9527	2.51428	62.1579	1.9307
																	62.9066	3.20701	63.15	2.55009	62.353	1.98902
																	63.1041	3.27696	63.3474	2.57927	62.548	2.03801
																	63.3016	3.33968	63.5447	2.60234	62.743	2.07766
																	63.4991	3.39586	63.7421	2.61989	62.9381	2.10817
																	63.6966	3.44631	63.9394	2.63253	63.1331	2.12997
																	63.8941	3.49191	64.1367	2.64086	63.3282	2.14362
																	64.0916	3.53357	64.3341	2.64549	63.5232	2.14975
																	64.2891	3.57221	64.5314	2.64695	63.7182	2.14905
																	64.4865	3.60867	64.7287	2.64575	63.9133	2.14221
																	64.684	3.64375	64.9261	2.64232	64.1083	2.1299
																	64.8815	3.67813	65.1234	2.63704	64.3034	2.11271
																	65.079	3.71244	65.3207	2.63023	64.4984	2.09116
																	65.2765	3.74718	65.5181	2.62215	64.6934	2.06573
																	65.474	3.78277	65.7154	2.61303	64.8885	2.03678
																	65.6715	3.81957	65.9127	2.60303	65.0835	2.00462
																	65.869	3.85782	66.1101	2.5923	65.2786	1.96952
																	66.0665	3.89773	66.3074	2.58095	65.4736	1.93166
																	66.264	3.93944	66.5047	2.56907	65.6687	1.8912
																	66.4615	3.98303	66.7021	2.55674	65.8637	1.84829
																	66.659	4.02856	66.8994	2.54401	66.0587	1.80303
																	66.8565	4.07603	67.0967	2.53094	66.2538	1.75551
																	67.054	4.12543	67.2941	2.51758	66.4488	1.70585
																	67.2515	4.17671	67.4914	2.50396	66.6439	1.65413
																	67.449	4.2298	67.6888	2.49013	66.8389	1.60047
																	67.6465	4.28462	67.8861	2.47613	67.0339	1.54497
																	67.844	4.34107	68.0834	2.46199	67.229	1.48775
																	68.0415	4.39901	68.2808	2.44775	67.424	1.42895
																	68.239	4.45832	68.4781	2.43345	67.6191	1.36872
																	68.4365	4.51884	68.6754	2.41913	67.8141	1.3072
																	68.634	4.58043	68.8728	2.40483	68.0091	1.24456
																	68.8315	4.6429	69.0701	2.39057	68.2042	1.18097
																	69.029	4.70608	69.2674	2.3764	68.3992	1.11663
																	69.2265	4.76979	69.4648	2.36235	68.5943	1.05171
																	69.424	4.83384	69.6621	2.34846	68.7893	0.98641
																	69.6215	4.89803	69.8594	2.33476	68.9844	0.92094
																	69.819	4.96218	70.0568	2.32129	69.1794	0.85548
																	70.0165	5.0261	70.2541	2.30806	69.3744	0.79024
																	70.214	5.08958	70.4514	2.29512	69.5695	0.72541
																	70.4115	5.15245	70.6488	2.28249	69.7645	0.6612
																	70.609	5.21453	70.8461	2.27018	69.9596	0.59777
																	70.8065	5.27563	71.0435	2.25823	70.1546	0.53533
																	71.004	5.3356	71.2408	2.24666	70.3496	0.47403
																	71.2015	5.39428	71.4381	2.23547	70.5447	0.41405
																	71.399	5.45152	71.6355	2.22469	70.7397	0.35553
																	71.5965	5.50719	71.8328	2.21432	70.9348	0.2986
																	71.794	5.56117	72.0301	2.20439	71.1298	0.2434
																	71.9915	5.61337	72.2275	2.19488	71.3248	0.19004
																	72.189	5.66367	72.4248	2.18581	71.5199	0.1386
																	72.3865	5.71201	72.6221	2.17718	71.7149	0.08918
																	72.584	5.75833	72.8195	2.16899	71.91	0.04183
																	72.7815	5.80257	73.0168	2.16124	72.105	-0.00339
																	72.979	5.8447	73.2141	2.15391	72.3001	-0.04644
																	73.1765	5.8847	73.4115	2.14702	72.4951	-0.08731
																	73.374	5.92257	73.6088	2.14054	72.6901	-0.12599
																	73.5715	5.9583	73.8061	2.13447	72.8852	-0.16248
																	73.769	5.99193	74.0035	2.12879	73.0802	-0.19681
																	73.9665	6.02348	74.2008	2.1235	73.2753	-0.22899
																	74.164	6.05298	74.3982	2.11858	73.4703	-0.25909
																	74.3614	6.08049	74.5955	2.11402	73.6653	-0.28713
																	74.5589	6.10607	74.7928	2.1098	73.8604	-0.3132
																	74.7564	6.12978	74.9902	2.1059	74.0554	-0.33734
																	74.9539	6.15169	75.1875	2.10232	74.2505	-0.35964
																	75.1514	6.17188	75.3848	2.09902	74.4455	-0.38017
																	75.3489	6.19042	75.5822	2.09601	74.6406	-0.39902
																	75.5464	6.2074	75.7795	2.09326	74.8356	-0.41627
																	75.7439	6.2229	75.9768	2.09075	75.0306	-0.43201
																	75.9414	6.23702	76.1742	2.08847	75.2257	-0.44633
																	76.1389	6.24983	76.3715	2.0864	75.4207	-0.45931
																	76.3364	6.26142	76.5688	2.08453	75.6158	-0.47104
																	76.5339	6.27187	76.7662	2.08285	75.8108	-0.48162
																	76.7314	6.28128	76.9635	2.08134	76.0058	-0.49113
																	76.9289	6.28971	77.1608	2.07998	76.2009	-0.49965
																	77.1264	6.29725	77.3582	2.07876	76.3959	-0.50725
																	77.3239	6.30397	77.5555	2.07767	76.591	-0.51402
																	77.5214	6.30994	77.7529	2.07671	76.786	-0.52004
																	77.7189	6.31523	77.9502	2.07585	76.981	-0.52536
																	77.9164	6.31991	78.1475	2.07509	77.1761	-0.53005
																	78.1139	6.32402	78.3449	2.07442	77.3711	-0.53418
																	78.3114	6.32764	78.5422	2.07382	77.5662	-0.5378
																	78.5089	6.3308	78.7395	2.0733	77.7612	-0.54097
																	78.7064	6.33356	78.9369	2.07285	77.9563	-0.54373
																	78.9039	6.33597	79.1342	2.07245	78.1513	-0.54613
																	79.1014	6.33805	79.3315	2.0721	78.3463	-0.54821
																	79.2989	6.33985	79.5289	2.0718	78.5414	-0.55
																	79.4964	6.34141	79.7262	2.07153	78.7364	-0.55154
																	79.6939	6.34274	79.9235	2.07131	78.9315	-0.55287
																	79.8914	6.34389	80.1209	2.07111	79.1265	-0.55401
																	80.0889	6.34487	80.3182	2.07094	79.3215	-0.55498
																	80.2864	6.3457	80.5155	2.0708	79.5166	-0.5558
																	80.4839	6.34641	80.7129	2.07067	79.7116	-0.5565
																	80.6814	6.34701	80.9102	2.07057	79.9067	-0.55709
																	80.8789	6.34752	81.1076	2.07047	80.1017	-0.55759
																	81.0764	6.34795	81.3049	2.0704	80.2967	-0.55801
																	81.2739	6.3483	81.5022	2.07033	80.4918	-0.55836
																	81.4714	6.3486	81.6996	2.07028	80.6868	-0.55865
																	81.6689	6.34885	81.8969	2.07023	80.8819	-0.55889
																	81.8664	6.34906	82.0942	2.07019	81.0769	-0.5591
																	82.0639	6.34923	82.2916	2.07016	81.272	-0.55926
																	82.2614	6.34938	82.4889	2.07013	81.467	-0.5594
																	82.4589	6.34949	82.6862	2.07011	81.662	-0.55951
																	82.6564	6.34959	82.8836	2.07009	81.8571	-0.55961
																	82.8539	6.34967	83.0809	2.07007	82.0521	-0.55968
																	83.0514	6.34973	83.2782	2.07006	82.2472	-0.55975
																	83.2489	6.34979	83.4756	2.07005	82.4422	-0.5598
																	83.4464	6.34983	83.6729	2.07004	82.6372	-0.55984
																	83.6439	6.34986	83.8702	2.07003	82.8323	-0.55987
																	83.8414	6.34989	84.0676	2.07003	83.0273	-0.5599
																	84.0389	6.34991	84.2649	2.07002	83.2224	-0.55992
																	84.2363	6.34993	84.4623	2.07002	83.4174	-0.55994
																	84.4338	6.34995	84.6596	2.07001	83.6125	-0.55995
																	84.6313	6.34996	84.8569	2.07001	83.8075	-0.55996
																	84.8288	6.34997	85.0543	2.07001	84.0025	-0.55997
																	85.0263	6.34997	85.2516	2.07001	84.1976	-0.55998
																	85.2238	6.34998	85.4489	2.07001	84.3926	-0.55998
																	85.4213	6.34998	85.6463	2.07	84.5877	-0.55998
																	85.6188	6.34999	85.8436	2.07	84.7827	-0.55999
																	85.8163	6.34999	86.0409	2.07	84.9777	-0.55999
																	86.0138	6.34999	86.2383	2.07	85.1728	-0.55999
																	86.2113	6.34999	86.4356	2.07	85.3678	-0.56
																	86.4088	6.35	86.6329	2.07	85.5629	-0.56
																	86.6063	6.35	86.8303	2.07	85.7579	-0.56
																	86.8038	6.35	87.0276	2.07	85.9529	-0.56
																	87.0013	6.35	87.2249	2.07	86.148	-0.56
																	87.1988	6.35	87.4223	2.07	86.343	-0.56
																	87.3963	6.35	87.6196	2.07	86.5381	-0.56
																	87.5938	6.35	87.817	2.07	86.7331	-0.56
																	87.7913	6.35	88.0143	2.07	86.9282	-0.56
																	87.9888	6.35	88.2116	2.07	87.1232	-0.56
																	88.1863	6.35	88.409	2.07	87.3182	-0.56
																	88.3838	6.35	88.6063	2.07	87.5133	-0.56
																	88.5813	6.35	88.8036	2.07	87.7083	-0.56
																	88.7788	6.35	89.001	2.07	87.9034	-0.56
																	88.9763	6.35	89.1983	2.07	88.0984	-0.56
																	140	6.35	140	2.07	140	-0.56

## Sheet: Fig 4c
Neutron Reflectivity
Bilayer in D2O Exp.			Bilayer in D2O Fitted		Treatment with cubosomes in D2O Exp.			Treatment with cubosomes in D2O Fitted		Treatment with polymyxin B in D2O Exp.			Treatment with polymyxin B in D2O Fitted
X	Y	yEr±	X	Y	X	Y	yEr±	X	Y	X	Y	yEr±	X	Y
0.01045	-0.00963	0.01228	0.01045	-0.01642	0.01045	-0.00541	0.00944	0.01045	0.03153	0.01048	-0.00375	0.00998	0.01048	-0.01887
0.01106	0.01618	0.01144	0.01106	-0.01642	0.01106	0.01024	0.00869	0.01106	0.03153	0.01109	0.00674	0.00895	0.01109	-0.01887
0.01172	-0.01566	0.00952	0.01172	-0.01642	0.01172	-0.01618	0.00727	0.01172	0.03153	0.01174	-0.01684	0.00725	0.01174	-0.01887
0.01241	-0.00451	0.00876	0.01241	-0.01642	0.01241	-0.01102	0.00679	0.01241	0.03153	0.01244	-0.00715	0.00637	0.01244	-0.01887
0.01314	0.0031	0.00812	0.01314	-0.01642	0.01314	0.000165001	0.0061	0.01314	0.03153	0.01318	0.00107	0.006	0.01318	-0.01887
0.01393	-0.08638	0.00779	0.01393	-0.01731	0.01393	-0.07816	0.00626	0.01393	0.03061	0.01396	-0.07367	0.0063	0.01396	-0.02022
0.01476	-0.37036	0.00699	0.01476	-0.18244	0.01476	-0.34351	0.00602	0.01476	-0.14076	0.01479	-0.34005	0.00574	0.01479	-0.21256
0.01564	-0.77344	0.00657	0.01564	-0.67218	0.01564	-0.75857	0.006	0.01564	-0.65924	0.01568	-0.75294	0.00627	0.01568	-0.72339
0.01658	-1.04614	0.00784	0.01658	-0.96453	0.01658	-1.06408	0.00633	0.01658	-0.97304	0.01662	-1.06935	0.0061	0.01662	-1.03131
0.01757	-1.275	0.00655	0.01757	-1.19575	0.01757	-1.31001	0.00626	0.01757	-1.22469	0.01762	-1.32299	0.00659	0.01762	-1.28035
0.01863	-1.47369	0.00706	0.01863	-1.40148	0.01863	-1.52294	0.00627	0.01863	-1.45226	0.01868	-1.53996	0.0065	0.01868	-1.50596
0.01975	-1.6578	0.00744	0.01975	-1.59383	0.01975	-1.72881	0.00612	0.01975	-1.66888	0.0198	-1.75469	0.00636	0.0198	-1.72084
0.02095	-1.84086	0.00705	0.02095	-1.77918	0.02095	-1.91997	0.00673	0.02095	-1.88182	0.021	-1.96671	0.00727	0.021	-1.93201
0.02221	-2.01938	0.00726	0.02221	-1.9617	0.02221	-2.12711	0.00654	0.02221	-2.09613	0.02227	-2.16961	0.00795	0.02227	-2.14444
0.02356	-2.19889	0.00769	0.02356	-2.14469	0.02356	-2.33096	0.0076	0.02356	-2.31604	0.02361	-2.40291	0.00928	0.02361	-2.36217
0.02498	-2.38892	0.00858	0.02498	-2.33107	0.02498	-2.54037	0.00903	0.02498	-2.5454	0.02504	-2.61775	0.00946	0.02504	-2.58895
0.0265	-2.58552	0.00933	0.0265	-2.52389	0.0265	-2.76286	0.01005	0.0265	-2.7877	0.02656	-2.87908	0.01116	0.02656	-2.82806
0.02811	-2.77274	0.01015	0.02811	-2.72653	0.0281	-3.00686	0.01223	0.0281	-3.04503	0.02817	-3.14306	0.01401	0.02817	-3.08129
0.02981	-2.98954	0.0119	0.02981	-2.94315	0.02981	-3.26297	0.01578	0.02981	-3.31415	0.02988	-3.396	0.01791	0.02988	-3.34526
0.03162	-3.24969	0.01459	0.03162	-3.17904	0.03162	-3.46665	0.01842	0.03162	-3.57579	0.0317	-3.67087	0.02327	0.0317	-3.60133
0.03354	-3.49211	0.01941	0.03354	-3.4407	0.03354	-3.69074	0.02323	0.03354	-3.77907	0.03363	-3.87148	0.02911	0.03363	-3.80161
0.03558	-3.812	0.02881	0.03558	-3.73409	0.03558	-3.76935	0.02461	0.03558	-3.86511	0.03567	-3.90171	0.03039	0.03567	-3.8902
0.03775	-4.09351	0.04837	0.03775	-4.05234	0.03775	-3.83898	0.02693	0.03775	-3.84666	0.03784	-3.87664	0.0324	0.03784	-3.87623
0.04005	-4.41932	0.08601	0.04005	-4.32561	0.04005	-3.80115	0.02665	0.04005	-3.78938	0.04014	-3.77722	0.0257	0.04014	-3.82107
0.04249	-4.27586	0.06137	0.04249	-4.39131	0.04248	-3.77842	0.02687	0.04248	-3.73687	0.04259	-3.78896	0.02865	0.04259	-3.76807
0.04262	-4.24011	0.112	0.04262	-4.38763	0.04262	-3.74347	0.04715	0.04262	-3.73445	0.04264	-3.75245	0.04302	0.04264	-3.76709
0.04507	-4.18564	0.05684	0.04507	-4.26101	0.04507	-3.7259	0.02803	0.04507	-3.70438	0.04518	-3.6764	0.02698	0.04518	-3.73338
0.0452	-4.12601	0.06218	0.0452	-4.25309	0.0452	-3.69619	0.03611	0.0452	-3.70339	0.04522	-3.67278	0.02982	0.04522	-3.73305
0.04782	-4.01182	0.04248	0.04782	-4.09655	0.04782	-3.70216	0.02818	0.04782	-3.69493	0.04793	-3.69267	0.02553	0.04793	-3.72068
0.04793	-4.00317	0.04155	0.04793	-4.09039	0.04793	-3.72347	0.03094	0.04793	-3.69503	0.04795	-3.66606	0.02534	0.04795	-3.72067
0.05073	-3.90744	0.03617	0.05073	-3.96068	0.05073	-3.70554	0.02598	0.05073	-3.70773	0.05085	-3.6828	0.02573	0.05085	-3.72961
0.05083	-3.89639	0.03295	0.05083	-3.95666	0.05084	-3.72241	0.03331	0.05084	-3.70856	0.05086	-3.70805	0.02405	0.05086	-3.72963
0.05382	-3.76687	0.02955	0.05382	-3.85901	0.05382	-3.69271	0.0255	0.05382	-3.74084	0.05394	-3.71915	0.02149	0.05394	-3.75851
0.05392	-3.803	0.02566	0.05392	-3.85653	0.05392	-3.72473	0.02569	0.05392	-3.74211	0.05395	-3.69194	0.02584	0.05395	-3.75868
0.0571	-3.73116	0.03154	0.0571	-3.78621	0.0571	-3.78287	0.03196	0.0571	-3.79166	0.05721	-3.77168	0.02226	0.05721	-3.80542
0.05719	-3.72285	0.02764	0.05719	-3.78477	0.05719	-3.75107	0.02602	0.05719	-3.79313	0.05724	-3.79048	0.03186	0.05724	-3.80593
0.06059	-3.70333	0.03261	0.06059	-3.73682	0.06058	-3.7584	0.03175	0.06058	-3.85638	0.06068	-3.81164	0.02027	0.06068	-3.86771
0.06066	-3.68016	0.02244	0.06066	-3.73605	0.06066	-3.76967	0.02442	0.06066	-3.85784	0.06073	-3.8521	0.04035	0.06073	-3.86865
0.06428	-3.65193	0.03287	0.06428	-3.7067	0.06428	-3.83163	0.04158	0.06428	-3.92899	0.06437	-3.88274	0.01985	0.06437	-3.94126
0.06434	-3.67289	0.02288	0.06434	-3.70636	0.06434	-3.83489	0.02602	0.06434	-3.93024	0.06443	-3.8365	0.03844	0.06443	-3.9426
0.0682	-3.60975	0.03352	0.0682	-3.69295	0.0682	-3.88845	0.04814	0.0682	-4.00042	0.06828	-3.98661	0.0224	0.06828	-4.01948
0.06825	-3.65676	0.02582	0.06825	-3.69287	0.06825	-3.9021	0.02511	0.06825	-4.00133	0.06836	-3.94328	0.0518	0.06836	-4.02109
0.0724	-3.65246	0.02435	0.0724	-3.69362	0.0724	-3.95754	0.02564	0.0724	-4.05988	0.07243	-4.0551	0.02123	0.07243	-4.09292
0.0768	-3.67029	0.02565	0.0768	-3.70723	0.0768	-3.99456	0.02237	0.0768	-4.09646	0.07684	-4.13122	0.01865	0.07684	-4.15102
0.08148	-3.68888	0.02472	0.08148	-3.73268	0.08148	-4.02393	0.02563	0.08148	-4.10925	0.08151	-4.17447	0.01922	0.08151	-4.1868
0.08644	-3.73056	0.02601	0.08644	-3.76912	0.08644	-4.03626	0.02689	0.08644	-4.10566	0.08647	-4.17514	0.01792	0.08647	-4.2015
0.0917	-3.76507	0.02613	0.0917	-3.81566	0.0917	-4.04229	0.02654	0.0917	-4.09785	0.09174	-4.16375	0.0178	0.09174	-4.20408
0.09728	-3.81551	0.02503	0.09728	-3.87117	0.09729	-4.05838	0.02494	0.09729	-4.09693	0.09733	-4.17827	0.01952	0.09733	-4.20602
0.10321	-3.881	0.02303	0.10321	-3.93401	0.10321	-4.07799	0.02357	0.10321	-4.11021	0.10326	-4.15714	0.01809	0.10326	-4.21648
0.1095	-3.95073	0.02385	0.1095	-4.00188	0.1095	-4.09473	0.02379	0.1095	-4.14107	0.10955	-4.17601	0.01825	0.10955	-4.24059
0.11618	-4.0254	0.02536	0.11618	-4.07172	0.11618	-4.14552	0.02476	0.11618	-4.18974	0.11622	-4.20056	0.01777	0.11622	-4.27965
0.12326	-4.09878	0.02489	0.12326	-4.1401	0.12326	-4.20321	0.02421	0.12326	-4.25445	0.12331	-4.25637	0.01696	0.12331	-4.33235
0.13077	-4.20283	0.02553	0.13077	-4.20411	0.13078	-4.31084	0.02333	0.13078	-4.33292	0.13083	-4.33334	0.02053	0.13083	-4.39637
0.13875	-4.30155	0.02617	0.13875	-4.2627	0.13875	-4.447	0.02441	0.13875	-4.42343	0.13881	-4.46607	0.01944	0.13881	-4.47009
0.14721	-4.36497	0.02658	0.14721	-4.31779	0.14721	-4.57895	0.02523	0.14721	-4.52357	0.14727	-4.59227	0.0181	0.14727	-4.55255
0.15619	-4.43736	0.02755	0.15619	-4.37434	0.15619	-4.70762	0.0267	0.15619	-4.62419	0.15625	-4.69029	0.02196	0.15625	-4.63996
0.16571	-4.50493	0.02435	0.16571	-4.43935	0.16572	-4.77266	0.02675	0.16572	-4.7046	0.16578	-4.79527	0.02014	0.16578	-4.72111
0.17582	-4.56304	0.02563	0.17582	-4.52053	0.17583	-4.82998	0.02992	0.17583	-4.74775	0.1759	-4.83115	0.02019	0.1759	-4.78251
0.18655	-4.64768	0.02895	0.18655	-4.62519	0.18655	-4.87001	0.03155	0.18655	-4.77264	0.18663	-4.88804	0.02115	0.18663	-4.82913
0.19793	-4.69424	0.02691	0.19793	-4.75938	0.19794	-4.93618	0.02608	0.19794	-4.82976	0.19802	-4.93299	0.0219	0.19802	-4.89428
0.21001	-4.82766	0.02797	0.21001	-4.92651	0.21001	-5.01861	0.0359	0.21001	-4.96732	0.2101	-5.0138	0.02242	0.2101	-5.0205
0.22282	-4.96361	0.03281	0.22282	-5.1246	0.22283	-5.1311	0.03495	0.22283	-5.20999	0.22292	-5.16267	0.02936	0.22292	-5.2358
0.23642	-5.14592	0.03832	0.23642	-5.34126	0.23642	-5.30063	0.03864	0.23642	-5.51798	0.23652	-5.32069	0.03764	0.23652	-5.52403
0.25085	-5.45713	0.05974	0.25085	-5.55068	0.25085	-5.58847	0.05335	0.25085	-5.75435	0.25095	-5.67785	0.06077	0.25095	-5.79406
0.26615	-5.71712	0.09178	0.26615	-5.72372	0.26616	-5.97928	0.1475	0.26616	-5.95671	0.26627	-5.93922	0.10559	0.26627	-6.02275
0.2824	-5.95553	0.14438	0.2824	-5.8462	0.2824	-6.39813	0.40677	0.2824	-6.33902	0.28252	-6.50713	0.43274	0.28252	-6.32808
--	--	--	--	--
--	--	--	--	--
--	--	--	--	--
--	--	--	--	--
--	--	--	--	--
--	--	--	--	--
--	--	--	--	--
--	--	--	--	--
--	--	--	--	--
--	--	--	--	--
--	--	--	--	--
--	--	--	--	--
--	--	--	--	--
--	--	--	--	--
--	--	--	--	--
--	--	--	--	--
--	--	--	--	--
--	--	--	--	--
--	--	--	--	--
--	--	--	--	--
--	--	--	--	--
--	--	--	--	--
--	--	--	--	--
--	--	--	--	--
--	--	--	--	--
--	--	--	--	--
--	--	--	--	--
--	--	--	--	--
--	--	--	--	--
--	--	--	--	--
--	--	--	--	--
--	--	--	--	--
--	--	--	--	--
--	--	--	--	--
--	--	--	--	--
--	--	--	--	--
--	--	--	--	--
--	--	--	--	--
--	--	--	--	--
--	--	--	--	--
--	--	--	--	--
--	--	--	--	--
--	--	--	--	--
--	--	--	--	--
--	--	--	--	--
--	--	--	--	--
--	--	--	--	--
--	--	--	--	--
--	--	--	--	--
--	--	--	--	--
--	--	--	--	--
--	--	--	--	--
--	--	--	--	--
--	--	--	--	--
--	--	--	--	--
--	--	--	--	--
--	--	--	--	--
--	--	--	--	--
--	--	--	--	--
--	--	--	--	--
--	--	--	--	--
--	--	--	--	--
--	--	--	--	--
--	--	--	--	--
--	--	--	--	--
--	--	--	--	--
--	--	--	--	--
--	--	--	--	--
--	--	--	--	--
--	--	--	--	--
--	--	--	--	--
--	--	--	--	--
--	--	--	--	--
--	--	--	--	--
--	--	--	--	--
--	--	--	--	--
--	--	--	--	--
--	--	--	--	--
--	--	--	--	--
--	--	--	--	--
--	--	--	--	--
--	--	--	--	--
--	--	--	--	--
--	--	--	--	--
--	--	--	--	--
--	--	--	--	--
--	--	--	--	--
--	--	--	--	--
--	--	--	--	--
--	--	--	--	--
--	--	--	--	--
--	--	--	--	--
--	--	--	--	--
--	--	--	--	--
--	--	--	--	--
--	--	--	--	--
--	--	--	--	--
--	--	--	--	--
--	--	--	--	--
--	--	--	--	--
--	--	--	--	--
--	--	--	--	--
--	--	--	--	--
--	--	--	--	--
--	--	--	--	--
--	--	--	--	--
--	--	--	--	--
--	--	--	--	--
--	--	--	--	--
--	--	--	--	--
--	--	--	--	--
--	--	--	--	--
--	--	--	--	--
--	--	--	--	--
--	--	--	--	--
--	--	--	--	--
--	--	--	--	--
--	--	--	--	--
--	--	--	--	--
--	--	--	--	--
--	--	--	--	--
--	--	--	--	--
--	--	--	--	--
--	--	--	--	--
--	--	--	--	--
--	--	--	--	--
--	--	--	--	--
--	--	--	--	--
--	--	--	--	--
--	--	--	--	--
--	--	--	--	--
--	--	--	--	--
--	--	--	--	--
--	--	--	--	--
--	--	--	--	--
--	--	--	--	--
--	--	--	--	--
--	--	--	--	--
--	--	--	--	--
--	--	--	--	--
--	--	--	--	--
--	--	--	--	--
--	--	--	--	--
--	--	--	--	--
--	--	--	--	--
--	--	--	--	--
--	--	--	--	--
--	--	--	--	--
--	--	--	--	--
--	--	--	--	--
--	--	--	--	--
--	--	--	--	--
--	--	--	--	--
--	--	--	--	--
--	--	--	--	--
--	--	--	--	--
--	--	--	--	--
--	--	--	--	--
--	--	--	--	--
--	--	--	--	--
--	--	--	--	--
--	--	--	--	--
--	--	--	--	--
--	--	--	--	--
--	--	--	--	--
--	--	--	--	--
--	--	--	--	--
--	--	--	--	--
--	--	--	--	--
--	--	--	--	--
--	--	--	--	--
--	--	--	--	--
--	--	--	--	--
--	--	--	--	--
--	--	--	--	--
--	--	--	--	--
--	--	--	--	--
--	--	--	--	--
--	--	--	--	--
--	--	--	--	--
--	--	--	--	--
--	--	--	--	--
--	--	--	--	--
--	--	--	--	--
--	--	--	--	--
--	--	--	--	--
--	--	--	--	--
--	--	--	--	--
--	--	--	--	--
--	--	--	--	--
--	--	--	--	--
--	--	--	--	--
--	--	--	--	--
--	--	--	--	--
--	--	--	--	--
--	--	--	--	--
--	--	--	--	--
--	--	--	--	--
--	--	--	--	--
--	--	--	--	--
--	--	--	--	--
--	--	--	--	--
--	--	--	--	--
--	--	--	--	--
--	--	--	--	--
--	--	--	--	--
--	--	--	--	--
--	--	--	--	--
--	--	--	--	--
--	--	--	--	--
--	--	--	--	--
--	--	--	--	--
--	--	--	--	--
--	--	--	--	--
--	--	--	--	--
--	--	--	--	--
--	--	--	--	--
--	--	--	--	--
--	--	--	--	--
--	--	--	--	--
--	--	--	--	--
--	--	--	--	--
--	--	--	--	--
--	--	--	--	--
--	--	--	--	--
--	--	--	--	--
--	--	--	--	--
--	--	--	--	--
--	--	--	--	--
--	--	--	--	--
--	--	--	--	--
--	--	--	--	--
--	--	--	--	--
--	--	--	--	--
--	--	--	--	--
--	--	--	--	--
--	--	--	--	--
--	--	--	--	--
--	--	--	--	--
--	--	--	--	--
--	--	--	--	--
--	--	--	--	--
--	--	--	--	--
--	--	--	--	--
--	--	--	--	--
--	--	--	--	--
--	--	--	--	--
--	--	--	--	--
--	--	--	--	--
--	--	--	--	--
--	--	--	--	--
--	--	--	--	--
--	--	--	--	--
--	--	--	--	--
--	--	--	--	--
--	--	--	--	--
--	--	--	--	--
--	--	--	--	--
--	--	--	--	--
--	--	--	--	--
--	--	--	--	--
--	--	--	--	--
--	--	--	--	--
--	--	--	--	--
--	--	--	--	--
--	--	--	--	--
--	--	--	--	--
--	--	--	--	--
--	--	--	--	--
--	--	--	--	--
--	--	--	--	--
--	--	--	--	--
--	--	--	--	--
--	--	--	--	--
--	--	--	--	--
--	--	--	--	--
--	--	--	--	--
--	--	--	--	--
--	--	--	--	--
--	--	--	--	--
--	--	--	--	--
--	--	--	--	--
--	--	--	--	--
--	--	--	--	--
--	--	--	--	--
--	--	--	--	--
--	--	--	--	--
--	--	--	--	--
--	--	--	--	--
--	--	--	--	--
--	--	--	--	--
--	--	--	--	--
--	--	--	--	--
--	--	--	--	--
--	--	--	--	--
--	--	--	--	--
--	--	--	--	--
--	--	--	--	--
--	--	--	--	--
--	--	--	--	--
--	--	--	--	--
--	--	--	--	--
--	--	--	--	--
--	--	--	--	--
--	--	--	--	--
--	--	--	--	--
--	--	--	--	--
--	--	--	--	--
--	--	--	--	--
--	--	--	--	--
--	--	--	--	--
--	--	--	--	--
--	--	--	--	--
--	--	--	--	--
--	--	--	--	--
--	--	--	--	--
--	--	--	--	--
--	--	--	--	--
--	--	--	--	--
--	--	--	--	--
--	--	--	--	--
--	--	--	--	--
--	--	--	--	--
--	--	--	--	--
--	--	--	--	--
--	--	--	--	--
--	--	--	--	--
--	--	--	--	--
--	--	--	--	--
--	--	--	--	--
--	--	--	--	--
--	--	--	--	--
--	--	--	--	--
--	--	--	--	--
--	--	--	--	--
--	--	--	--	--
--	--	--	--	--
--	--	--	--	--
--	--	--	--	--
--	--	--	--	--
--	--	--	--	--
--	--	--	--	--
--	--	--	--	--
--	--	--	--	--
--	--	--	--	--
--	--	--	--	--
--	--	--	--	--
--	--	--	--	--
--	--	--	--	--
--	--	--	--	--
--	--	--	--	--
--	--	--	--	--
--	--	--	--	--
--	--	--	--	--
--	--	--	--	--
--	--	--	--	--
--	--	--	--	--
--	--	--	--	--
--	--	--	--	--
--	--	--	--	--
--	--	--	--	--
--	--	--	--	--
--	--	--	--	--
--	--	--	--	--
--	--	--	--	--
--	--	--	--	--
--	--	--	--	--
--	--	--	--	--
--	--	--	--	--
--	--	--	--	--
--	--	--	--	--
--	--	--	--	--
--	--	--	--	--
--	--	--	--	--
--	--	--	--	--
--	--	--	--	--
--	--	--	--	--
--	--	--	--	--
--	--	--	--	--
--	--	--	--	--
--	--	--	--	--
--	--	--	--	--
--	--	--	--	--
--	--	--	--	--
--	--	--	--	--
--	--	--	--	--
--	--	--	--	--
--	--	--	--	--
--	--	--	--	--
--	--	--	--	--
--	--	--	--	--
--	--	--	--	--
--	--	--	--	--
--	--	--	--	--
--	--	--	--	--
--	--	--	--	--
--	--	--	--	--
--	--	--	--	--
--	--	--	--	--
--	--	--	--	--
--	--	--	--	--
--	--	--	--	--
--	--	--	--	--
--	--	--	--	--
--	--	--	--	--
--	--	--	--	--
--	--	--	--	--
--	--	--	--	--
--	--	--	--	--
--	--	--	--	--
--	--	--	--	--
--	--	--	--	--
--	--	--	--	--
--	--	--	--	--
--	--	--	--	--
--	--	--	--	--
--	--	--	--	--
--	--	--	--	--
--	--	--	--	--
--	--	--	--	--
--	--	--	--	--
--	--	--	--	--
--	--	--	--	--
--	--	--	--	--
--	--	--	--	--
--	--	--	--	--
--	--	--	--	--
--	--	--	--	--
--	--	--	--	--
--	--	--	--	--
--	--	--	--	--
--	--	--	--	--
--	--	--	--	--
--	--	--	--	--

## Sheet: Fig 4d
Scattering length density/ 10-6Å-2
Bilayer in D2O Fitted		Treatment with cubosomes in D2O Fitted		Treatment with polymyxin B in D2O Fitted
X	Y	X	Y	X	Y
-9.5752	2.07	-9.5884	2.07	-9.5772	2.07
-9.3777	2.07	-9.28763	2.07	-9.28004	2.07
-9.1802	2.07	-8.98685	2.07	-8.98288	2.07
-8.98271	2.07	-8.68608	2.07	-8.68572	2.07
-8.78521	2.07	-8.3853	2.07	-8.38856	2.07
-8.58771	2.07	-8.08453	2.07	-8.0914	2.07
-8.39021	2.07	-7.78375	2.07	-7.79424	2.07
-8.19271	2.07	-7.48298	2.07	-7.49708	2.07
-7.99522	2.07	-7.1822	2.07	-7.19993	2.07
-7.79772	2.07	-6.88143	2.07	-6.90277	2.07
-7.60022	2.07	-6.58065	2.07	-6.60561	2.07
-7.40272	2.07	-6.27988	2.07	-6.30845	2.07
-7.20522	2.07	-5.9791	2.07	-6.01129	2.07
-7.00773	2.07	-5.67833	2.07	-5.71413	2.07
-6.81023	2.07	-5.37755	2.07	-5.41697	2.07
-6.61273	2.07	-5.07678	2.07001	-5.11981	2.07001
-6.41523	2.07	-4.776	2.07002	-4.82265	2.07002
-6.21773	2.07	-4.47523	2.07007	-4.52549	2.07006
-6.02024	2.07	-4.17445	2.07021	-4.22833	2.07017
-5.82274	2.07	-3.87368	2.07056	-3.93117	2.07045
-5.62524	2.07	-3.57291	2.0714	-3.63401	2.07113
-5.42774	2.07	-3.27213	2.07329	-3.33685	2.07268
-5.23024	2.07	-2.97136	2.07728	-3.03969	2.07597
-5.03275	2.07001	-2.67058	2.08511	-2.74254	2.0825
-4.83525	2.07002	-2.36981	2.09948	-2.44538	2.09464
-4.63775	2.07004	-2.06903	2.12411	-2.14822	2.1157
-4.44025	2.07008	-1.76826	2.16353	-1.85106	2.14991
-4.24275	2.07017	-1.46748	2.22244	-1.5539	2.20186
-4.04526	2.07033	-1.16671	2.30468	-1.25674	2.27563
-3.84776	2.07062	-0.86593	2.41188	-0.95958	2.37359
-3.65026	2.07115	-0.56516	2.5424	-0.66242	2.49523
-3.45276	2.07205	-0.26438	2.69081	-0.36526	2.63649
-3.25526	2.07358	0.03639	2.84841	-0.0681	2.78988
-3.05777	2.07607	0.33717	3.00472	0.22906	2.94565
-2.86027	2.08003	0.63794	3.14949	0.52622	3.09357
-2.66277	2.0861	0.93872	3.27473	0.82338	3.22493
-2.46527	2.09518	1.23949	3.3759	1.12054	3.33402
-2.26777	2.10834	1.54027	3.45223	1.41769	3.41873
-2.07028	2.12685	1.84104	3.50602	1.71485	3.48025
-1.87278	2.15214	2.14182	3.54142	2.01201	3.52202
-1.67528	2.18566	2.44259	3.56318	2.30917	3.54855
-1.47778	2.22881	2.74336	3.57566	2.60633	3.56431
-1.28028	2.2827	3.04414	3.58236	2.90349	3.57306
-1.08279	2.34806	3.34491	3.58571	3.20065	3.5776
-0.88529	2.42499	3.64569	3.58727	3.49781	3.57981
-0.68779	2.51289	3.94646	3.58796	3.79497	3.58081
-0.49029	2.61039	4.24724	3.58824	4.09213	3.58124
-0.29279	2.71535	4.54801	3.58834	4.38929	3.58141
-0.0953	2.82505	4.84879	3.58838	4.68645	3.58147
0.1022	2.93633	5.14956	3.58839	4.98361	3.58149
0.2997	3.04591	5.45034	3.5884	5.28077	3.5815
0.4972	3.15066	5.75111	3.5884	5.57793	3.5815
0.6947	3.24785	6.05189	3.5884	5.87508	3.5815
0.89219	3.33539	6.35266	3.5884	6.17224	3.5815
1.08969	3.41192	6.65344	3.5884	6.4694	3.5815
1.28719	3.47687	6.95421	3.5884	6.76656	3.5815
1.48469	3.53038	7.25499	3.5884	7.06372	3.5815
1.68219	3.57317	7.55576	3.5884	7.36088	3.5815
1.87968	3.60638	7.85654	3.5884	7.65804	3.5815
2.07718	3.6314	8.15731	3.5884	7.9552	3.5815
2.27468	3.6497	8.45808	3.58839	8.25236	3.5815
2.47218	3.6627	8.75886	3.58837	8.54952	3.58149
2.66968	3.67165	9.05963	3.5883	8.84668	3.58146
2.86717	3.67764	9.36041	3.58811	9.14384	3.58139
3.06467	3.68153	9.66118	3.58762	9.441	3.58117
3.26217	3.68399	9.96196	3.58645	9.73816	3.58061
3.45967	3.68549	10.2627	3.58386	10.0353	3.57925
3.65717	3.68638	10.5635	3.57855	10.3325	3.57622
3.85466	3.68689	10.8643	3.56844	10.6296	3.56998
4.05216	3.68718	11.1651	3.55053	10.9268	3.55808
4.24966	3.68734	11.4658	3.52112	11.224	3.53712
4.44716	3.68742	11.7666	3.47626	11.5211	3.50301
4.64466	3.68746	12.0674	3.41274	11.8183	3.4517
4.84215	3.68748	12.3682	3.32923	12.1154	3.38036
5.03965	3.68749	12.6689	3.22731	12.4126	3.28869
5.23715	3.6875	12.9697	3.11181	12.7097	3.17982
5.43465	3.6875	13.2705	2.99031	13.0069	3.06032
5.63215	3.6875	13.5713	2.87164	13.3041	2.93909
5.82964	3.6875	13.872	2.76403	13.6012	2.82544
6.02714	3.6875	14.1728	2.67345	13.8984	2.72695
6.22464	3.6875	14.4736	2.60264	14.1955	2.64807
6.42214	3.6875	14.7744	2.55127	14.4927	2.58969
6.61964	3.6875	15.0751	2.51666	14.7899	2.54975
6.81713	3.6875	15.3759	2.49501	15.087	2.52449
7.01463	3.6875	15.6767	2.48245	15.3842	2.50974
7.21213	3.6875	15.9775	2.47567	15.6813	2.50177
7.40963	3.6875	16.2782	2.47228	15.9785	2.49779
7.60713	3.6875	16.579	2.4707	16.2757	2.49596
7.80462	3.6875	16.8798	2.47002	16.5728	2.49517
8.00212	3.6875	17.1806	2.46975	16.87	2.49487
8.19962	3.6875	17.4813	2.46965	17.1671	2.49475
8.39712	3.68749	17.7821	2.46962	17.4643	2.49472
8.59462	3.68749	18.0829	2.4696	17.7615	2.4947
8.79211	3.68747	18.3837	2.4696	18.0586	2.4947
8.98961	3.68743	18.6844	2.4696	18.3558	2.4947
9.18711	3.68736	18.9852	2.4696	18.6529	2.4947
9.38461	3.68721	19.286	2.4696	18.9501	2.4947
9.58211	3.68692	19.5868	2.4696	19.2473	2.4947
9.7796	3.6864	19.8875	2.46961	19.5444	2.4947
9.9771	3.68546	20.1883	2.46962	19.8416	2.4947
10.1746	3.68386	20.4891	2.46968	20.1387	2.4947
10.3721	3.6812	20.7898	2.46983	20.4359	2.49471
10.5696	3.67693	21.0906	2.47024	20.7331	2.49475
10.7671	3.67033	21.3914	2.47128	21.0302	2.49487
10.9646	3.66046	21.6922	2.4737	21.3274	2.49522
11.1621	3.64621	21.9929	2.47901	21.6245	2.49619
11.3596	3.62632	22.2937	2.48988	21.9217	2.49868
11.5571	3.59953	22.5945	2.51071	22.2188	2.50452
11.7546	3.56467	22.8953	2.54799	22.516	2.51721
11.9521	3.52083	23.196	2.61036	22.8132	2.54265
12.1496	3.46761	23.4968	2.70793	23.1103	2.58975
12.3471	3.4052	23.7976	2.85058	23.4075	2.67024
12.5446	3.33449	24.0984	3.04555	23.7046	2.79719
12.7421	3.25712	24.3991	3.29465	24.0018	2.98204
12.9396	3.17536	24.6999	3.59215	24.299	3.23049
13.1371	3.09189	25.0007	3.92429	24.5961	3.53875
13.3346	3.00958	25.3015	4.2709	24.8933	3.8918
13.5321	2.93119	25.6022	4.60903	25.1904	4.26507
13.7296	2.85908	25.903	4.91737	25.4876	4.62935
13.9271	2.795	26.2038	5.18022	25.7848	4.95753
14.1246	2.74001	26.5046	5.38966	26.0819	5.23045
14.3221	2.69442	26.8053	5.54567	26.3791	5.43996
14.5196	2.65791	27.1061	5.6543	26.6762	5.58843
14.7171	2.62968	27.4069	5.725	26.9734	5.68555
14.9146	2.60858	27.7077	5.76802	27.2706	5.74419
15.112	2.59336	28.0084	5.79249	27.5677	5.77688
15.3095	2.58275	28.3092	5.80549	27.8649	5.7937
15.507	2.57561	28.61	5.81196	28.162	5.80169
15.7045	2.57097	28.9108	5.81496	28.4592	5.80519
15.902	2.56805	29.2115	5.81626	28.7564	5.80661
16.0995	2.56628	29.5123	5.81679	29.0535	5.80714
16.297	2.56524	29.8131	5.81699	29.3507	5.80732
16.4945	2.56466	30.1139	5.81707	29.6478	5.80738
16.692	2.56434	30.4146	5.81709	29.945	5.80739
16.8895	2.56417	30.7154	5.8171	30.2421	5.8074
17.087	2.56408	31.0162	5.8171	30.5393	5.8074
17.2845	2.56404	31.317	5.8171	30.8365	5.8074
17.482	2.56402	31.6177	5.8171	31.1336	5.8074
17.6795	2.56401	31.9185	5.8171	31.4308	5.8074
17.877	2.564	32.2193	5.8171	31.7279	5.8074
18.0745	2.564	32.5201	5.8171	32.0251	5.8074
18.272	2.564	32.8208	5.8171	32.3223	5.8074
18.4695	2.564	33.1216	5.8171	32.6194	5.8074
18.667	2.564	33.4224	5.8171	32.9166	5.8074
18.8645	2.564	33.7232	5.8171	33.2137	5.8074
19.062	2.564	34.0239	5.8171	33.5109	5.8074
19.2595	2.564	34.3247	5.8171	33.8081	5.8074
19.457	2.564	34.6255	5.8171	34.1052	5.8074
19.6545	2.564	34.9263	5.8171	34.4024	5.8074
19.852	2.564	35.227	5.8171	34.6995	5.8074
20.0495	2.564	35.5278	5.8171	34.9967	5.8074
20.247	2.564	35.8286	5.8171	35.2939	5.8074
20.4445	2.56401	36.1294	5.8171	35.591	5.8074
20.642	2.56401	36.4301	5.8171	35.8882	5.8074
20.8395	2.56403	36.7309	5.8171	36.1853	5.8074
21.037	2.56408	37.0317	5.8171	36.4825	5.8074
21.2345	2.56419	37.3325	5.8171	36.7797	5.8074
21.432	2.56441	37.6332	5.8171	37.0768	5.8074
21.6295	2.56488	37.934	5.8171	37.374	5.8074
21.827	2.56581	38.2348	5.8171	37.6711	5.8074
22.0245	2.56758	38.5356	5.8171	37.9683	5.8074
22.222	2.57085	38.8363	5.81709	38.2655	5.80739
22.4195	2.57663	39.1371	5.81706	38.5626	5.80738
22.617	2.58649	39.4379	5.81696	38.8598	5.80734
22.8145	2.60267	39.7387	5.81666	39.1569	5.8072
23.012	2.62823	40.0394	5.81581	39.4541	5.80684
23.2095	2.66711	40.3402	5.81359	39.7512	5.80591
23.407	2.72404	40.641	5.80822	40.0484	5.80366
23.6045	2.80427	40.9418	5.79618	40.3456	5.79857
23.802	2.91314	41.2425	5.77129	40.6427	5.78785
23.9995	3.05532	41.5433	5.72365	40.9399	5.76671
24.197	3.23409	41.8441	5.63934	41.237	5.72772
24.3945	3.45045	42.1449	5.5014	41.5342	5.66047
24.592	3.70254	42.4456	5.2927	41.8314	5.55199
24.7895	3.98526	42.7464	5.0007	42.1285	5.3884
24.9869	4.29052	43.0472	4.62292	42.4257	5.15766
25.1844	4.60777	43.348	4.17096	42.7228	4.85334
25.3819	4.92518	43.6487	3.67098	43.02	4.47802
25.5794	5.23089	43.9495	3.15951	43.3172	4.04515
25.7769	5.51431	44.2503	2.67569	43.6143	3.57829
25.9744	5.76727	44.5511	2.25248	43.9115	3.10745
26.1719	5.98459	44.8518	1.91016	44.2086	2.6634
26.3694	6.16433	45.1526	1.65412	44.5058	2.27177
26.5669	6.30743	45.4534	1.47703	44.803	1.94878
26.7644	6.41709	45.7542	1.36377	45.1001	1.69969
26.9619	6.498	46.0549	1.29679	45.3973	1.52004
27.1594	6.55547	46.3557	1.26015	45.6944	1.39889
27.3569	6.59475	46.6565	1.24163	45.9916	1.32249
27.5544	6.62061	46.9573	1.23297	46.2888	1.27743
27.7519	6.63699	47.258	1.22922	46.5859	1.25258
27.9494	6.64698	47.5588	1.22773	46.8831	1.23976
28.1469	6.65284	47.8596	1.22717	47.1802	1.23358
28.3444	6.65615	48.1604	1.22698	47.4774	1.2308
28.5419	6.65796	48.4611	1.22692	47.7745	1.22962
28.7394	6.6589	48.7619	1.22691	48.0717	1.22916
28.9369	6.65938	49.0627	1.2269	48.3689	1.22899
29.1344	6.65961	49.3635	1.2269	48.666	1.22893
29.3319	6.65972	49.6642	1.2269	48.9632	1.22891
29.5294	6.65976	49.965	1.2269	49.2603	1.2289
29.7269	6.65979	50.2658	1.2269	49.5575	1.2289
29.9244	6.65979	50.5665	1.2269	49.8547	1.2289
30.1219	6.6598	50.8673	1.2269	50.1518	1.2289
30.3194	6.6598	51.1681	1.2269	50.449	1.2289
30.5169	6.6598	51.4689	1.2269	50.7461	1.2289
30.7144	6.6598	51.7696	1.2269	51.0433	1.2289
30.9119	6.6598	52.0704	1.22691	51.3405	1.22891
31.1094	6.6598	52.3712	1.22691	51.6376	1.22891
31.3069	6.6598	52.672	1.22691	51.9348	1.22891
31.5044	6.6598	52.9727	1.22692	52.2319	1.22892
31.7019	6.6598	53.2735	1.22693	52.5291	1.22892
31.8994	6.6598	53.5743	1.22694	52.8263	1.22893
32.0969	6.6598	53.8751	1.22695	53.1234	1.22894
32.2944	6.6598	54.1758	1.22697	53.4206	1.22896
32.4919	6.6598	54.4766	1.227	53.7177	1.22898
32.6894	6.6598	54.7774	1.22704	54.0149	1.22901
32.8869	6.6598	55.0782	1.22709	54.3121	1.22905
33.0844	6.6598	55.3789	1.22717	54.6092	1.22911
33.2819	6.6598	55.6797	1.22731	54.9064	1.22918
33.4794	6.6598	55.9805	1.22754	55.2035	1.22927
33.6769	6.6598	56.2813	1.22799	55.5007	1.2294
33.8744	6.6598	56.582	1.22886	55.7979	1.22957
34.0719	6.6598	56.8828	1.23058	56.095	1.22982
34.2694	6.6598	57.1836	1.2339	56.3922	1.23019
34.4669	6.6598	57.4844	1.24007	56.6893	1.23085
34.6644	6.6598	57.7851	1.25107	56.9865	1.23208
34.8618	6.6598	58.0859	1.26973	57.2836	1.23455
35.0593	6.6598	58.3867	1.29981	57.5808	1.23953
35.2568	6.6598	58.6875	1.34577	57.878	1.24924
35.4543	6.6598	58.9882	1.4123	58.1751	1.26728
35.6518	6.6598	59.289	1.5035	58.4723	1.29885
35.8493	6.6598	59.5898	1.62183	58.7694	1.35052
36.0468	6.6598	59.8906	1.76712	59.0666	1.42938
36.2443	6.6598	60.1913	1.93596	59.3638	1.54148
36.4418	6.6598	60.4921	2.12167	59.6609	1.6897
36.6393	6.6598	60.7929	2.31504	59.9581	1.87198
36.8368	6.6598	61.0937	2.50575	60.2552	2.08041
37.0343	6.6598	61.3944	2.68401	60.5524	2.30208
37.2318	6.6598	61.6952	2.84217	60.8496	2.52143
37.4293	6.6598	61.996	2.97566	61.1467	2.72362
37.6268	6.6598	62.2968	3.08326	61.4439	2.89756
37.8243	6.6598	62.5975	3.16669	61.741	3.03772
38.0218	6.6598	62.8983	3.22968	62.0382	3.14424
38.2193	6.6598	63.1991	3.27691	62.3354	3.22161
38.4168	6.6598	63.4999	3.31312	62.6325	3.2766
38.6143	6.6598	63.8006	3.34246	62.9297	3.31633
38.8118	6.6598	64.1014	3.36822	63.2268	3.34698
39.0093	6.6598	64.4022	3.39277	63.524	3.37318
39.2068	6.65979	64.703	3.4177	63.8212	3.39803
39.4043	6.65978	65.0037	3.44401	64.1183	3.42341
39.6018	6.65974	65.3045	3.4723	64.4155	3.45038
39.7993	6.65967	65.6053	3.5029	64.7126	3.47946
39.9968	6.65952	65.9061	3.53599	65.0098	3.51091
40.1943	6.65921	66.2068	3.57165	65.3069	3.54485
40.3918	6.65859	66.5076	3.60989	65.6041	3.5813
40.5893	6.65741	66.8084	3.65067	65.9013	3.62023
40.7868	6.65523	67.1092	3.69393	66.1984	3.66158
40.9843	6.65131	67.4099	3.73954	66.4956	3.70524
41.1818	6.64454	67.7107	3.78738	66.7927	3.75107
41.3793	6.63321	68.0115	3.83725	67.0899	3.79892
41.5768	6.61492	68.3123	3.88895	67.3871	3.84857
41.7743	6.58636	68.613	3.94225	67.6842	3.8998
41.9718	6.54328	68.9138	3.99687	67.9814	3.95235
42.1693	6.48046	69.2146	4.05253	68.2785	4.00595
42.3668	6.39196	69.5154	4.10893	68.5757	4.0603
42.5643	6.27145	69.8161	4.16575	68.8729	4.11509
42.7618	6.11289	70.1169	4.22267	69.17	4.17
42.9593	5.91128	70.4177	4.27936	69.4672	4.22473
43.1568	5.66354	70.7185	4.33551	69.7643	4.27895
43.3543	5.36935	71.0192	4.39079	70.0615	4.33236
43.5518	5.03175	71.32	4.44492	70.3587	4.38467
43.7493	4.65737	71.6208	4.49762	70.6558	4.4356
43.9468	4.25616	71.9216	4.54862	70.953	4.48491
44.1443	3.84064	72.2223	4.59771	71.2501	4.53237
44.3418	3.42479	72.5231	4.64469	71.5473	4.57778
44.5393	3.02258	72.8239	4.68938	71.8445	4.62099
44.7367	2.64666	73.1247	4.73167	72.1416	4.66186
44.9342	2.30712	73.4254	4.77144	72.4388	4.70029
45.1317	2.01075	73.7262	4.80865	72.7359	4.73623
45.3292	1.76076	74.027	4.84325	73.0331	4.76964
45.5267	1.55698	74.3278	4.87524	73.3302	4.80052
45.7242	1.39645	74.6285	4.90465	73.6274	4.82889
45.9217	1.27425	74.9293	4.93154	73.9246	4.85481
46.1192	1.18435	75.2301	4.95598	74.2217	4.87836
46.3167	1.12044	75.5309	4.97807	74.5189	4.89962
46.5142	1.07654	75.8316	4.99792	74.816	4.91871
46.7117	1.04739	76.1324	5.01565	75.1132	4.93575
46.9092	1.02868	76.4332	5.0314	75.4104	4.95088
47.1067	1.01709	76.734	5.04532	75.7075	4.96422
47.3042	1.01014	77.0347	5.05754	76.0047	4.97593
47.5017	1.00612	77.3355	5.06822	76.3018	4.98614
47.6992	1.00386	77.6363	5.07749	76.599	4.995
47.8967	1.00265	77.9371	5.08549	76.8962	5.00263
48.0942	1.00201	78.2378	5.09236	77.1933	5.00918
48.2917	1.00169	78.5386	5.09822	77.4905	5.01476
48.4892	1.00153	78.8394	5.1032	77.7876	5.01948
48.6867	1.00146	79.1402	5.1074	78.0848	5.02347
48.8842	1.00143	79.4409	5.11092	78.382	5.0268
49.0817	1.00141	79.7417	5.11386	78.6791	5.02958
49.2792	1.0014	80.0425	5.1163	78.9763	5.03188
49.4767	1.0014	80.3433	5.11831	79.2734	5.03377
49.6742	1.0014	80.644	5.11996	79.5706	5.03532
49.8717	1.0014	80.9448	5.1213	79.8678	5.03658
50.0692	1.0014	81.2456	5.12239	80.1649	5.0376
50.2667	1.0014	81.5463	5.12327	80.4621	5.03842
50.4642	1.0014	81.8471	5.12397	80.7592	5.03907
50.6617	1.0014	82.1479	5.12453	81.0564	5.03959
50.8592	1.0014	82.4487	5.12498	81.3536	5.04001
51.0567	1.0014	82.7494	5.12533	81.6507	5.04033
51.2542	1.0014	83.0502	5.1256	81.9479	5.04058
51.4517	1.0014	83.351	5.12582	82.245	5.04078
51.6492	1.0014	83.6518	5.12598	82.5422	5.04093
51.8467	1.0014	83.9525	5.12611	82.8393	5.04105
52.0442	1.0014	84.2533	5.12621	83.1365	5.04114
52.2417	1.0014	84.5541	5.12628	83.4337	5.0412
52.4392	1.0014	84.8549	5.12634	83.7308	5.04126
52.6367	1.0014	85.1556	5.12638	84.028	5.04129
52.8342	1.00141	85.4564	5.12641	84.3251	5.04132
53.0317	1.00141	85.7572	5.12644	84.6223	5.04134
53.2292	1.00141	86.058	5.12645	84.9195	5.04136
53.4267	1.00141	86.3587	5.12647	85.2166	5.04137
53.6242	1.00142	86.6595	5.12648	85.5138	5.04138
53.8217	1.00142	86.9603	5.12648	85.8109	5.04139
54.0192	1.00143	87.2611	5.12649	86.1081	5.04139
54.2167	1.00145	87.5618	5.12649	86.4053	5.04139
54.4142	1.00147	87.8626	5.12649	86.7024	5.04139
54.6116	1.0015	88.1634	5.1265	86.9996	5.0414
54.8091	1.00155	88.4642	5.1265	87.2967	5.0414
55.0066	1.00162	88.7649	5.1265	87.5939	5.0414
55.2041	1.00174	89.0657	5.1265	87.8911	5.0414
55.4016	1.00191	89.3665	5.1265	88.1882	5.0414
55.5991	1.00218	89.6673	5.1265	88.4854	5.0414
55.7966	1.00258	89.968	5.1265	88.7825	5.0414
55.9941	1.00318	90.2688	5.1265	89.0797	5.0414
56.1916	1.00406	90.5696	5.1265	89.3769	5.0414
56.3891	1.00534	90.8704	5.1265	89.674	5.0414
56.5866	1.00718	91.1711	5.1265	89.9712	5.0414
56.7841	1.00979	91.4719	5.1265	90.2683	5.0414
56.9816	1.01343	91.7727	5.1265	90.5655	5.0414
57.1791	1.01845	92.0735	5.1265	90.8626	5.04141
57.3766	1.02525	92.3742	5.1265	91.1598	5.04141
57.5741	1.03433	92.675	5.1265	91.457	5.04141
57.7716	1.04629	92.9758	5.1265	91.7541	5.04141
57.9691	1.0618	93.2766	5.1265	92.0513	5.04142
58.1666	1.08161	93.5773	5.1265	92.3484	5.04143
58.3641	1.10653	93.8781	5.1265	92.6456	5.04144
58.5616	1.13739	94.1789	5.1265	92.9428	5.04145
58.7591	1.17504	94.4797	5.1265	93.2399	5.04146
58.9566	1.22027	94.7804	5.1265	93.5371	5.04148
59.1541	1.27378	95.0812	5.1265	93.8342	5.04151
59.3516	1.33612	95.382	5.1265	94.1314	5.04155
59.5491	1.40763	95.6828	5.1265	94.4286	5.04159
59.7466	1.48843	95.9835	5.1265	94.7257	5.04165
59.9441	1.57832	96.2843	5.1265	95.0229	5.04172
60.1416	1.67682	96.5851	5.1265	95.32	5.04181
60.3391	1.78311	96.8859	5.1265	95.6172	5.04193
60.5366	1.89608	97.1866	5.1265	95.9144	5.04207
60.7341	2.01436	97.4874	5.1265	96.2115	5.04225
60.9316	2.13634	97.7882	5.1265	96.5087	5.04248
61.1291	2.26029	98.089	5.1265	96.8058	5.04275
61.3266	2.3844	98.3897	5.1265	97.103	5.04308
61.5241	2.50688	98.6905	5.1265	97.4002	5.04348
61.7216	2.62605	98.9913	5.1265	97.6973	5.04396
61.9191	2.74042	99.2921	5.1265	97.9945	5.04454
62.1166	2.84873	99.5928	5.1265	98.2916	5.04523
62.3141	2.95003	99.8936	5.1265	98.5888	5.04605
62.5116	3.04367	100.194	5.1265	98.886	5.04701
62.7091	3.12933	100.495	5.1265	99.1831	5.04814
62.9066	3.20701	100.796	5.1265	99.4803	5.04945
63.1041	3.27696	101.097	5.1265	99.7774	5.05096
63.3016	3.33968	101.397	5.1265	100.075	5.0527
63.4991	3.39586	101.698	5.1265	100.372	5.0547
63.6966	3.44631	101.999	5.1265	100.669	5.05696
63.8941	3.49191	102.3	5.1265	100.966	5.05952
64.0916	3.53357	102.601	5.1265	101.263	5.0624
64.2891	3.57221	102.901	5.1265	101.56	5.06561
64.4865	3.60867	103.202	5.1265	101.858	5.06918
64.684	3.64375	103.503	5.1265	102.155	5.07312
64.8815	3.67813	103.804	5.12651	102.452	5.07744
65.079	3.71244	104.104	5.12651	102.749	5.08216
65.2765	3.74718	104.405	5.12651	103.046	5.08728
65.474	3.78277	104.706	5.12652	103.343	5.0928
65.6715	3.81957	105.007	5.12652	103.641	5.09872
65.869	3.85782	105.308	5.12653	103.938	5.10503
66.0665	3.89773	105.608	5.12655	104.235	5.11171
66.264	3.93944	105.909	5.12657	104.532	5.11876
66.4615	3.98303	106.21	5.12659	104.829	5.12615
66.659	4.02856	106.511	5.12663	105.126	5.13384
66.8565	4.07603	106.811	5.12667	105.423	5.14181
67.054	4.12543	107.112	5.12674	105.721	5.15001
67.2515	4.17671	107.413	5.12682	106.018	5.15841
67.449	4.2298	107.714	5.12693	106.315	5.16696
67.6465	4.28462	108.015	5.12707	106.612	5.17562
67.844	4.34107	108.315	5.12726	106.909	5.18434
68.0415	4.39901	108.616	5.1275	107.206	5.19307
68.239	4.45832	108.917	5.12781	107.504	5.20178
68.4365	4.51884	109.218	5.12821	107.801	5.2104
68.634	4.58043	109.518	5.12872	108.098	5.21892
68.8315	4.6429	109.819	5.12936	108.395	5.22728
69.029	4.70608	110.12	5.13016	108.692	5.23547
69.2265	4.76979	110.421	5.13115	108.989	5.24346
69.424	4.83384	110.721	5.13239	109.287	5.25124
69.6215	4.89803	111.022	5.13391	109.584	5.25879
69.819	4.96218	111.323	5.13576	109.881	5.26614
70.0165	5.0261	111.624	5.13801	110.178	5.27328
70.214	5.08958	111.925	5.14073	110.475	5.28025
70.4115	5.15245	112.225	5.14399	110.772	5.28709
70.609	5.21453	112.526	5.14787	111.069	5.29385
70.8065	5.27563	112.827	5.15247	111.367	5.30059
71.004	5.3356	113.128	5.15787	111.664	5.30738
71.2015	5.39428	113.428	5.16419	111.961	5.3143
71.399	5.45152	113.729	5.17152	112.258	5.32146
71.5965	5.50719	114.03	5.17998	112.555	5.32897
71.794	5.56117	114.331	5.18968	112.852	5.33692
71.9915	5.61337	114.632	5.20073	113.15	5.34546
72.189	5.66367	114.932	5.21323	113.447	5.3547
72.3865	5.71201	115.233	5.2273	113.744	5.36478
72.584	5.75833	115.534	5.24301	114.041	5.37583
72.7815	5.80257	115.835	5.26046	114.338	5.38797
72.979	5.8447	116.135	5.27971	114.635	5.40134
73.1765	5.8847	116.436	5.30082	114.933	5.41603
73.374	5.92257	116.737	5.3238	115.23	5.43216
73.5715	5.9583	117.038	5.34868	115.527	5.44982
73.769	5.99193	117.339	5.37544	115.824	5.46907
73.9665	6.02348	117.639	5.40403	116.121	5.48996
74.164	6.05298	117.94	5.43438	116.418	5.5125
74.3614	6.08049	118.241	5.4664	116.716	5.53671
74.5589	6.10607	118.542	5.49997	117.013	5.56254
74.7564	6.12978	118.842	5.53493	117.31	5.58993
74.9539	6.15169	119.143	5.57112	117.607	5.61879
75.1514	6.17188	119.444	5.60833	117.904	5.64899
75.3489	6.19042	119.745	5.64635	118.201	5.6804
75.5464	6.2074	120.046	5.68494	118.498	5.71284
75.7439	6.2229	120.346	5.72388	118.796	5.74611
75.9414	6.23702	120.647	5.76291	119.093	5.78
76.1389	6.24983	120.948	5.80178	119.39	5.81428
76.3364	6.26142	121.249	5.84025	119.687	5.84872
76.5339	6.27187	121.549	5.87808	119.984	5.88307
76.7314	6.28128	121.85	5.91504	120.281	5.91709
76.9289	6.28971	122.151	5.95092	120.579	5.95056
77.1264	6.29725	122.452	5.98553	120.876	5.98324
77.3239	6.30397	122.752	6.0187	121.173	6.01494
77.5214	6.30994	123.053	6.05029	121.47	6.04546
77.7189	6.31523	123.354	6.08019	121.767	6.07464
77.9164	6.31991	123.655	6.1083	122.064	6.10234
78.1139	6.32402	123.956	6.13456	122.362	6.12846
78.3114	6.32764	124.256	6.15894	122.659	6.15291
78.5089	6.3308	124.557	6.18143	122.956	6.17563
78.7064	6.33356	124.858	6.20205	123.253	6.19661
78.9039	6.33597	125.159	6.22082	123.55	6.21582
79.1014	6.33805	125.459	6.2378	123.847	6.23331
79.2989	6.33985	125.76	6.25307	124.144	6.24911
79.4964	6.34141	126.061	6.26671	124.442	6.26328
79.6939	6.34274	126.362	6.27883	124.739	6.27591
79.8914	6.34389	126.663	6.28951	125.036	6.28707
80.0889	6.34487	126.963	6.29887	125.333	6.29688
80.2864	6.3457	127.264	6.30702	125.63	6.30543
80.4839	6.34641	127.565	6.31407	125.927	6.31283
80.6814	6.34701	127.866	6.32014	126.225	6.3192
80.8789	6.34752	128.166	6.32532	126.522	6.32463
81.0764	6.34795	128.467	6.32972	126.819	6.32924
81.2739	6.3483	128.768	6.33343	127.116	6.33311
81.4714	6.3486	129.069	6.33653	127.413	6.33635
81.6689	6.34885	129.37	6.33912	127.71	6.33904
81.8664	6.34906	129.67	6.34126	128.008	6.34126
82.0639	6.34923	129.971	6.34302	128.305	6.34307
82.2614	6.34938	130.272	6.34446	128.602	6.34454
82.4589	6.34949	130.573	6.34563	128.899	6.34573
82.6564	6.34959	130.873	6.34657	129.196	6.34668
82.8539	6.34967	131.174	6.34733	129.493	6.34743
83.0514	6.34973	131.475	6.34793	129.791	6.34803
83.2489	6.34979	131.776	6.3484	130.088	6.3485
83.4464	6.34983	132.077	6.34878	130.385	6.34886
83.6439	6.34986	132.377	6.34907	130.682	6.34914
83.8414	6.34989	132.678	6.34929	130.979	6.34936
84.0389	6.34991	132.979	6.34947	131.276	6.34952
84.2363	6.34993	133.28	6.3496	131.573	6.34965
84.4338	6.34995	133.58	6.3497	131.871	6.34974
84.6313	6.34996	133.881	6.34978	132.168	6.34981
84.8288	6.34997	134.182	6.34984	132.465	6.34986
85.0263	6.34997	134.483	6.34988	132.762	6.3499
85.2238	6.34998	134.783	6.34991	133.059	6.34993
85.4213	6.34998	135.084	6.34994	133.356	6.34995
85.6188	6.34999	135.385	6.34996	133.654	6.34997
85.8163	6.34999	135.686	6.34997	133.951	6.34998
86.0138	6.34999	135.987	6.34998	134.248	6.34998
86.2113	6.34999	136.287	6.34998	134.545	6.34999
86.4088	6.35	136.588	6.34999	134.842	6.34999
86.6063	6.35	136.889	6.34999	135.139	6.34999
86.8038	6.35	137.19	6.34999	135.437	6.35
87.0013	6.35	137.49	6.35	135.734	6.35
87.1988	6.35	137.791	6.35	136.031	6.35
87.3963	6.35	138.092	6.35	136.328	6.35
87.5938	6.35	138.393	6.35	136.625	6.35
87.7913	6.35	138.694	6.35	136.922	6.35
87.9888	6.35	138.994	6.35	137.22	6.35
88.1863	6.35	139.295	6.35	137.517	6.35
88.3838	6.35	139.596	6.35	137.814	6.35
88.5813	6.35	139.897	6.35	138.111	6.35
88.7788	6.35	140.197	6.35	138.408	6.35
88.9763	6.35	140.498	6.35	138.705	6.35
140	6.35	--	--	140	6.35

## Sheet: Fig 4e
Neutron Reflectivity
Bilayer in D2O Exp.			Bilayer in D2O Fitted		Treatment with polymyxin B in D2O Exp.			Treatment with polymyxin B in D2O Fitted		Treatment with cubosomes in D2O Exp.			Treatment with cubosomes in D2O Fitted
X	Y	yEr±	X	Y	X	Y	yEr±	X	Y	X	Y	yEr±	X	Y
0.01055	-0.00647	0.0109	0.01055	-0.01766	0.01053	-0.06489	0.01116	0.01053	-0.02767	0.01053	0.01072	0.0085	0.01053	0.09691
0.01116	0.01458	0.01047	0.01116	-0.01766	0.01114	-0.04772	0.01058	0.01114	-0.02767	0.01114	0.02226	0.00822	0.01114	0.09691
0.01182	-0.00781	0.00849	0.01182	-0.01766	0.0118	-0.07275	0.00865	0.0118	-0.02767	0.0118	-0.00609	0.00627	0.0118	0.09691
0.01252	-0.00175	0.00804	0.01252	-0.01766	0.0125	-0.06567	0.00827	0.0125	-0.02767	0.0125	-0.00339	0.00575	0.0125	0.09691
0.01326	-0.00191	0.00751	0.01326	-0.01766	0.01324	-0.05733	0.00773	0.01324	-0.02767	0.01324	0.00168	0.00531	0.01324	0.09691
0.01405	-0.12436	0.00831	0.01405	-0.02079	0.01403	-0.15123	0.00821	0.01403	-0.02996	0.01403	-0.10689	0.00575	0.01403	0.09449
0.01489	-0.43823	0.00776	0.01489	-0.26292	0.01486	-0.43638	0.00804	0.01486	-0.25295	0.01486	-0.41329	0.00565	0.01486	-0.13762
0.01578	-0.81887	0.00836	0.01578	-0.72744	0.01575	-0.83155	0.009	0.01575	-0.72581	0.01575	-0.81606	0.00607	0.01575	-0.63596
0.01673	-1.07479	0.00777	0.01673	-1.00512	0.0167	-1.09913	0.00817	0.0167	-1.0057	0.0167	-1.09011	0.0067	0.0167	-0.93452
0.01773	-1.29637	0.00718	0.01773	-1.23151	0.0177	-1.32649	0.00813	0.0177	-1.23251	0.0177	-1.32121	0.00682	0.0177	-1.1794
0.0188	-1.48714	0.00783	0.0188	-1.43499	0.01877	-1.5269	0.00636	0.01877	-1.43588	0.01877	-1.51988	0.00615	0.01877	-1.40193
0.01993	-1.67105	0.00724	0.01993	-1.62636	0.0199	-1.70138	0.00761	0.0199	-1.62677	0.0199	-1.70678	0.00641	0.0199	-1.61384
0.02114	-1.85797	0.00742	0.02114	-1.81151	0.0211	-1.89187	0.00772	0.0211	-1.81116	0.0211	-1.89284	0.00655	0.0211	-1.82162
0.02241	-2.02788	0.00844	0.02241	-1.99445	0.02237	-2.06761	0.00726	0.02237	-1.99307	0.02237	-2.06634	0.00703	0.02237	-2.02967
0.02377	-2.2107	0.00901	0.02377	-2.17839	0.02373	-2.25301	0.0082	0.02373	-2.17564	0.02373	-2.26627	0.00763	0.02373	-2.2413
0.02521	-2.40985	0.0092	0.02521	-2.36623	0.02516	-2.44891	0.00912	0.02516	-2.36173	0.02516	-2.43391	0.00822	0.02516	-2.45909
0.02674	-2.59187	0.00887	0.02674	-2.561	0.02669	-2.63729	0.01053	0.02669	-2.55429	0.02669	-2.62276	0.01005	0.02669	-2.68444
0.02836	-2.81073	0.01033	0.02836	-2.76612	0.02831	-2.83433	0.0096	0.02831	-2.75661	0.02831	-2.82759	0.00968	0.02831	-2.91628
0.03008	-3.02556	0.01187	0.03008	-2.98567	0.03003	-3.0489	0.01236	0.03003	-2.97262	0.03003	-3.02188	0.01215	0.03003	-3.14771
0.03191	-3.23927	0.017	0.03191	-3.22452	0.03185	-3.27075	0.01576	0.03185	-3.20716	0.03185	-3.2348	0.01647	0.03185	-3.36059
0.03385	-3.51736	0.02273	0.03385	-3.48767	0.03379	-3.58371	0.02232	0.03379	-3.46572	0.03379	-3.39104	0.01777	0.03379	-3.52373
0.03591	-3.81917	0.03187	0.03591	-3.77578	0.03584	-3.82977	0.02745	0.03584	-3.75166	0.03584	-3.48985	0.01945	0.03584	-3.61095
0.03809	-4.05485	0.04413	0.03809	-4.06571	0.03802	-4.09956	0.04052	0.03802	-4.05237	0.03802	-3.58385	0.02186	0.03802	-3.6296
0.04041	-4.24398	0.06573	0.04041	-4.26499	0.04034	-4.36499	0.07264	0.04034	-4.29506	0.04034	-3.64828	0.02633	0.04034	-3.61255
0.0427	-4.36383	0.18072	0.0427	-4.27159	0.04268	-4.12219	0.09262	0.04268	-4.34978	0.04268	-3.75772	0.06056	0.04268	-3.58946
0.04287	-4.24124	0.06139	0.04287	-4.26603	0.04279	-4.2166	0.05032	0.04279	-4.34752	0.04279	-3.66855	0.02404	0.04279	-3.58847
0.04528	-4.14184	0.07839	0.04528	-4.15046	0.04526	-4.17935	0.08894	0.04526	-4.24176	0.04526	-3.65868	0.03978	0.04526	-3.57276
0.04548	-4.1399	0.05239	0.04548	-4.13965	0.0454	-4.14187	0.04489	0.0454	-4.23408	0.0454	-3.66812	0.02667	0.0454	-3.57221
0.04802	-3.98512	0.04079	0.04802	-4.01044	0.04799	-4.07036	0.04549	0.04799	-4.09576	0.048	-3.58236	0.03174	0.048	-3.56903
0.04825	-4.00115	0.04199	0.04825	-3.99977	0.04816	-4.11308	0.04456	0.04816	-4.08745	0.04816	-3.57676	0.02202	0.04816	-3.56926
0.05093	-3.89749	0.03009	0.05093	-3.89348	0.0509	-3.93154	0.02701	0.0509	-3.97046	0.0509	-3.63489	0.02997	0.0509	-3.57939
0.05119	-3.87073	0.03509	0.05119	-3.88453	0.0511	-3.96994	0.03674	0.0511	-3.96324	0.0511	-3.59905	0.02381	0.0511	-3.58056
0.05401	-3.80992	0.02971	0.05401	-3.80457	0.05399	-3.84338	0.02274	0.05399	-3.87477	0.05399	-3.64058	0.03022	0.05399	-3.60279
0.05431	-3.82855	0.03201	0.05431	-3.79758	0.05421	-3.82865	0.03005	0.05421	-3.869	0.05421	-3.631	0.02426	0.05421	-3.60491
0.05729	-3.73106	0.02236	0.05729	-3.74035	0.05726	-3.78805	0.02939	0.05726	-3.80553	0.05726	-3.62201	0.02452	0.05726	-3.63686
0.05762	-3.70371	0.0291	0.05762	-3.73521	0.05752	-3.74861	0.02913	0.05752	-3.80121	0.05752	-3.64592	0.02638	0.05752	-3.63981
0.06077	-3.70543	0.02539	0.06077	-3.69678	0.06073	-3.73524	0.0262	0.06073	-3.75831	0.06074	-3.64534	0.02638	0.06074	-3.67817
0.06114	-3.68909	0.03185	0.06114	-3.69334	0.06102	-3.73612	0.03136	0.06102	-3.75536	0.06103	-3.65229	0.02788	0.06103	-3.6817
0.06446	-3.66989	0.02565	0.06446	-3.67059	0.06442	-3.69303	0.02409	0.06442	-3.72949	0.06442	-3.6567	0.02405	0.06442	-3.72236
0.06486	-3.68758	0.03346	0.06486	-3.66873	0.06474	-3.62184	0.0286	0.06474	-3.72781	0.06475	-3.66885	0.03149	0.06475	-3.72607
0.06838	-3.66065	0.02369	0.06838	-3.6594	0.06834	-3.67988	0.02402	0.06834	-3.71637	0.06834	-3.67088	0.02167	0.06834	-3.7646
0.06882	-3.65104	0.03748	0.06882	-3.659	0.06869	-3.70058	0.03578	0.06869	-3.71589	0.06869	-3.69035	0.03501	0.06869	-3.76807
0.07253	-3.64761	0.0236	0.07253	-3.66144	0.07249	-3.6865	0.02348	0.07249	-3.71699	0.07249	-3.71916	0.02185	0.07249	-3.80073
0.07695	-3.65897	0.02489	0.07695	-3.67544	0.0769	-3.68087	0.02254	0.0769	-3.72994	0.0769	-3.72547	0.0216	0.0769	-3.82876
0.08163	-3.67752	0.02193	0.08163	-3.70038	0.08158	-3.71095	0.02218	0.08158	-3.75407	0.08158	-3.77493	0.02312	0.08158	-3.84984
0.0866	-3.71333	0.02405	0.0866	-3.73534	0.08655	-3.74284	0.02339	0.08655	-3.78839	0.08655	-3.80666	0.02311	0.08655	-3.86792
0.09187	-3.74785	0.02252	0.09187	-3.77932	0.09182	-3.7844	0.02451	0.09182	-3.83189	0.09182	-3.83543	0.02032	0.09182	-3.88826
0.09747	-3.80133	0.02083	0.09747	-3.83106	0.09741	-3.82658	0.02237	0.09741	-3.88336	0.09741	-3.87215	0.02318	0.09741	-3.91572
0.1034	-3.84679	0.0218	0.1034	-3.88884	0.10335	-3.8781	0.02184	0.10335	-3.94126	0.10335	-3.90581	0.02434	0.10335	-3.95366
0.1097	-3.91321	0.02325	0.1097	-3.95042	0.10964	-3.94681	0.02166	0.10964	-4.00366	0.10965	-3.95001	0.02219	0.10965	-4.00336
0.11639	-3.96818	0.02258	0.11639	-4.01312	0.11633	-4.00358	0.02179	0.11633	-4.0683	0.11633	-3.98885	0.02283	0.11633	-4.06404
0.12349	-4.02137	0.02143	0.12349	-4.07418	0.12342	-4.05296	0.02192	0.12342	-4.13294	0.12342	-4.04509	0.02422	0.12342	-4.13301
0.13101	-4.10849	0.02288	0.13101	-4.13166	0.13094	-4.1532	0.02239	0.13094	-4.19582	0.13094	-4.15482	0.02453	0.13094	-4.20615
0.139	-4.19183	0.02214	0.139	-4.18531	0.13893	-4.24948	0.0237	0.13893	-4.25637	0.13893	-4.27546	0.02414	0.13893	-4.27818
0.14748	-4.26696	0.02179	0.14748	-4.23721	0.1474	-4.29193	0.02323	0.1474	-4.31547	0.1474	-4.38471	0.02407	0.1474	-4.34366
0.15648	-4.3175	0.0221	0.15648	-4.29158	0.15639	-4.36031	0.02232	0.15639	-4.37531	0.15639	-4.47676	0.02662	0.15639	-4.40031
0.16602	-4.36261	0.02237	0.16602	-4.35392	0.16593	-4.42613	0.02186	0.16593	-4.43879	0.16593	-4.56363	0.02417	0.16593	-4.45466
0.17615	-4.4115	0.02284	0.17615	-4.42996	0.17605	-4.46409	0.02125	0.17605	-4.50877	0.17605	-4.62484	0.02556	0.17605	-4.52492
0.1869	-4.47613	0.0223	0.1869	-4.5248	0.18679	-4.51913	0.02335	0.18679	-4.5879	0.18679	-4.69759	0.02462	0.18679	-4.63518
0.1983	-4.53658	0.02101	0.1983	-4.64219	0.19819	-4.59041	0.02037	0.19819	-4.67918	0.19819	-4.76727	0.02695	0.19819	-4.80216
0.2104	-4.66637	0.02562	0.2104	-4.78384	0.21028	-4.70233	0.02471	0.21028	-4.78738	0.21028	-4.84806	0.02757	0.21028	-5.01252
0.22324	-4.76677	0.02262	0.22324	-4.94831	0.22311	-4.83611	0.02735	0.22311	-4.9209	0.22312	-5.0215	0.03182	0.22312	-5.20709
0.23686	-4.96625	0.03388	0.23686	-5.12901	0.23673	-5.01303	0.02329	0.23673	-5.09258	0.23673	-5.22201	0.03542	0.23673	-5.36892
0.25131	-5.22684	0.05007	0.25131	-5.31053	0.25117	-5.26081	0.03582	0.25117	-5.31785	0.25118	-5.50307	0.05089	0.25118	-5.61217
0.26665	-5.44934	0.07644	0.26665	-5.46416	0.2665	-5.54781	0.06019	0.2665	-5.60025	0.2665	-5.77978	0.10647	0.2665	-6.08366
0.28292	-5.83374	0.1159	0.28292	-5.55502	0.28277	-6.03236	0.1738	0.28277	-5.8719	0.28277	-7.11798	2.4541	0.28277	-6.87788
--	--	--	--	--
--	--	--	--	--
--	--	--	--	--
--	--	--	--	--
--	--	--	--	--
--	--	--	--	--
--	--	--	--	--
--	--	--	--	--
--	--	--	--	--
--	--	--	--	--
--	--	--	--	--
--	--	--	--	--
--	--	--	--	--
--	--	--	--	--
--	--	--	--	--
--	--	--	--	--
--	--	--	--	--
--	--	--	--	--
--	--	--	--	--
--	--	--	--	--
--	--	--	--	--
--	--	--	--	--
--	--	--	--	--
--	--	--	--	--
--	--	--	--	--
--	--	--	--	--
--	--	--	--	--
--	--	--	--	--
--	--	--	--	--
--	--	--	--	--
--	--	--	--	--
--	--	--	--	--
--	--	--	--	--
--	--	--	--	--
--	--	--	--	--
--	--	--	--	--
--	--	--	--	--
--	--	--	--	--
--	--	--	--	--
--	--	--	--	--
--	--	--	--	--
--	--	--	--	--
--	--	--	--	--
--	--	--	--	--
--	--	--	--	--
--	--	--	--	--
--	--	--	--	--
--	--	--	--	--
--	--	--	--	--
--	--	--	--	--
--	--	--	--	--
--	--	--	--	--
--	--	--	--	--
--	--	--	--	--
--	--	--	--	--
--	--	--	--	--
--	--	--	--	--
--	--	--	--	--
--	--	--	--	--
--	--	--	--	--
--	--	--	--	--
--	--	--	--	--
--	--	--	--	--
--	--	--	--	--
--	--	--	--	--
--	--	--	--	--
--	--	--	--	--
--	--	--	--	--
--	--	--	--	--
--	--	--	--	--
--	--	--	--	--
--	--	--	--	--
--	--	--	--	--
--	--	--	--	--
--	--	--	--	--
--	--	--	--	--
--	--	--	--	--
--	--	--	--	--
--	--	--	--	--
--	--	--	--	--
--	--	--	--	--
--	--	--	--	--
--	--	--	--	--
--	--	--	--	--
--	--	--	--	--
--	--	--	--	--
--	--	--	--	--
--	--	--	--	--
--	--	--	--	--
--	--	--	--	--
--	--	--	--	--
--	--	--	--	--
--	--	--	--	--
--	--	--	--	--
--	--	--	--	--
--	--	--	--	--
--	--	--	--	--
--	--	--	--	--
--	--	--	--	--
--	--	--	--	--
--	--	--	--	--
--	--	--	--	--
--	--	--	--	--
--	--	--	--	--
--	--	--	--	--
--	--	--	--	--
--	--	--	--	--
--	--	--	--	--
--	--	--	--	--
--	--	--	--	--
--	--	--	--	--
--	--	--	--	--
--	--	--	--	--
--	--	--	--	--
--	--	--	--	--
--	--	--	--	--
--	--	--	--	--
--	--	--	--	--
--	--	--	--	--
--	--	--	--	--
--	--	--	--	--
--	--	--	--	--
--	--	--	--	--
--	--	--	--	--
--	--	--	--	--
--	--	--	--	--
--	--	--	--	--
--	--	--	--	--
--	--	--	--	--
--	--	--	--	--
--	--	--	--	--
--	--	--	--	--
--	--	--	--	--
--	--	--	--	--
--	--	--	--	--
--	--	--	--	--
--	--	--	--	--
--	--	--	--	--
--	--	--	--	--
--	--	--	--	--
--	--	--	--	--
--	--	--	--	--
--	--	--	--	--
--	--	--	--	--
--	--	--	--	--
--	--	--	--	--
--	--	--	--	--
--	--	--	--	--
--	--	--	--	--
--	--	--	--	--
--	--	--	--	--
--	--	--	--	--
--	--	--	--	--
--	--	--	--	--
--	--	--	--	--
--	--	--	--	--
--	--	--	--	--
--	--	--	--	--
--	--	--	--	--
--	--	--	--	--
--	--	--	--	--
--	--	--	--	--
--	--	--	--	--
--	--	--	--	--
--	--	--	--	--
--	--	--	--	--
--	--	--	--	--
--	--	--	--	--
--	--	--	--	--
--	--	--	--	--
--	--	--	--	--
--	--	--	--	--
--	--	--	--	--
--	--	--	--	--
--	--	--	--	--
--	--	--	--	--
--	--	--	--	--
--	--	--	--	--
--	--	--	--	--
--	--	--	--	--
--	--	--	--	--
--	--	--	--	--
--	--	--	--	--
--	--	--	--	--
--	--	--	--	--
--	--	--	--	--
--	--	--	--	--
--	--	--	--	--
--	--	--	--	--
--	--	--	--	--
--	--	--	--	--
--	--	--	--	--
--	--	--	--	--
--	--	--	--	--
--	--	--	--	--
--	--	--	--	--
--	--	--	--	--
--	--	--	--	--
--	--	--	--	--
--	--	--	--	--
--	--	--	--	--
--	--	--	--	--
--	--	--	--	--
--	--	--	--	--
--	--	--	--	--
--	--	--	--	--
--	--	--	--	--
--	--	--	--	--
--	--	--	--	--
--	--	--	--	--
--	--	--	--	--
--	--	--	--	--
--	--	--	--	--
--	--	--	--	--
--	--	--	--	--
--	--	--	--	--
--	--	--	--	--
--	--	--	--	--
--	--	--	--	--
--	--	--	--	--
--	--	--	--	--
--	--	--	--	--
--	--	--	--	--
--	--	--	--	--
--	--	--	--	--
--	--	--	--	--
--	--	--	--	--
--	--	--	--	--
--	--	--	--	--
--	--	--	--	--
--	--	--	--	--
--	--	--	--	--
--	--	--	--	--
--	--	--	--	--
--	--	--	--	--
--	--	--	--	--
--	--	--	--	--
--	--	--	--	--
--	--	--	--	--
--	--	--	--	--
--	--	--	--	--
--	--	--	--	--
--	--	--	--	--
--	--	--	--	--
--	--	--	--	--
--	--	--	--	--
--	--	--	--	--
--	--	--	--	--
--	--	--	--	--
--	--	--	--	--
--	--	--	--	--
--	--	--	--	--
--	--	--	--	--
--	--	--	--	--
--	--	--	--	--
--	--	--	--	--
--	--	--	--	--
--	--	--	--	--
--	--	--	--	--
--	--	--	--	--
--	--	--	--	--
--	--	--	--	--
--	--	--	--	--
--	--	--	--	--
--	--	--	--	--
--	--	--	--	--
--	--	--	--	--
--	--	--	--	--
--	--	--	--	--
--	--	--	--	--
--	--	--	--	--
--	--	--	--	--
--	--	--	--	--
--	--	--	--	--
--	--	--	--	--
--	--	--	--	--
--	--	--	--	--
--	--	--	--	--
--	--	--	--	--
--	--	--	--	--
--	--	--	--	--
--	--	--	--	--
--	--	--	--	--
--	--	--	--	--
--	--	--	--	--
--	--	--	--	--
--	--	--	--	--
--	--	--	--	--
--	--	--	--	--
--	--	--	--	--
--	--	--	--	--
--	--	--	--	--
--	--	--	--	--
--	--	--	--	--
--	--	--	--	--
--	--	--	--	--
--	--	--	--	--
--	--	--	--	--
--	--	--	--	--
--	--	--	--	--
--	--	--	--	--
--	--	--	--	--
--	--	--	--	--
--	--	--	--	--
--	--	--	--	--
--	--	--	--	--
--	--	--	--	--
--	--	--	--	--
--	--	--	--	--
--	--	--	--	--
--	--	--	--	--
--	--	--	--	--
--	--	--	--	--
--	--	--	--	--
--	--	--	--	--
--	--	--	--	--
--	--	--	--	--
--	--	--	--	--
--	--	--	--	--
--	--	--	--	--
--	--	--	--	--
--	--	--	--	--
--	--	--	--	--
--	--	--	--	--
--	--	--	--	--
--	--	--	--	--
--	--	--	--	--
--	--	--	--	--
--	--	--	--	--
--	--	--	--	--
--	--	--	--	--
--	--	--	--	--
--	--	--	--	--
--	--	--	--	--
--	--	--	--	--
--	--	--	--	--
--	--	--	--	--
--	--	--	--	--
--	--	--	--	--
--	--	--	--	--
--	--	--	--	--
--	--	--	--	--
--	--	--	--	--
--	--	--	--	--
--	--	--	--	--
--	--	--	--	--
--	--	--	--	--
--	--	--	--	--
--	--	--	--	--
--	--	--	--	--
--	--	--	--	--
--	--	--	--	--
--	--	--	--	--
--	--	--	--	--
--	--	--	--	--
--	--	--	--	--
--	--	--	--	--
--	--	--	--	--
--	--	--	--	--
--	--	--	--	--
--	--	--	--	--
--	--	--	--	--
--	--	--	--	--
--	--	--	--	--
--	--	--	--	--
--	--	--	--	--
--	--	--	--	--
--	--	--	--	--
--	--	--	--	--
--	--	--	--	--
--	--	--	--	--
--	--	--	--	--
--	--	--	--	--
--	--	--	--	--
--	--	--	--	--
--	--	--	--	--
--	--	--	--	--
--	--	--	--	--
--	--	--	--	--
--	--	--	--	--
--	--	--	--	--
--	--	--	--	--
--	--	--	--	--
--	--	--	--	--
--	--	--	--	--
--	--	--	--	--
--	--	--	--	--
--	--	--	--	--
--	--	--	--	--
--	--	--	--	--
--	--	--	--	--
--	--	--	--	--
--	--	--	--	--
--	--	--	--	--
--	--	--	--	--
--	--	--	--	--
--	--	--	--	--
--	--	--	--	--
--	--	--	--	--
--	--	--	--	--
--	--	--	--	--
--	--	--	--	--
--	--	--	--	--
--	--	--	--	--
--	--	--	--	--
--	--	--	--	--
--	--	--	--	--
--	--	--	--	--
--	--	--	--	--
--	--	--	--	--
--	--	--	--	--
--	--	--	--	--
--	--	--	--	--
--	--	--	--	--
--	--	--	--	--
--	--	--	--	--
--	--	--	--	--
--	--	--	--	--
--	--	--	--	--
--	--	--	--	--
--	--	--	--	--
--	--	--	--	--
--	--	--	--	--
--	--	--	--	--
--	--	--	--	--
--	--	--	--	--
--	--	--	--	--
--	--	--	--	--
--	--	--	--	--
--	--	--	--	--
--	--	--	--	--
--	--	--	--	--
--	--	--	--	--
--	--	--	--	--

## Sheet: Fig 4f
Scattering length density/ 10-6Å-2
Bilayer in D2O Fitted		Treatment with polymyxin B in D2O Fitted		Treatment with cubosomes in D2O Fitted
X	Y	X	Y	X	Y
-9.2212	2.07	-9.3464	2.07	-15.556	2.07
-9.01796	2.07	-9.12449	2.07	-15.2358	2.07
-8.81473	2.07	-8.90258	2.07	-14.9156	2.07
-8.61149	2.07	-8.68067	2.07	-14.5953	2.07
-8.40825	2.07	-8.45876	2.07	-14.2751	2.07
-8.20502	2.07	-8.23685	2.07	-13.9549	2.07
-8.00178	2.07	-8.01494	2.07	-13.6347	2.07
-7.79854	2.07	-7.79302	2.07	-13.3145	2.07
-7.59531	2.07	-7.57111	2.07	-12.9943	2.07
-7.39207	2.07	-7.3492	2.07	-12.674	2.07
-7.18884	2.07	-7.12729	2.07	-12.3538	2.07
-6.9856	2.07	-6.90538	2.07	-12.0336	2.07
-6.78236	2.07	-6.68347	2.07	-11.7134	2.07001
-6.57913	2.07	-6.46156	2.07	-11.3932	2.07001
-6.37589	2.07	-6.23965	2.07	-11.0729	2.07002
-6.17265	2.07	-6.01774	2.07	-10.7527	2.07003
-5.96942	2.07	-5.79583	2.07	-10.4325	2.07005
-5.76618	2.07	-5.57392	2.07	-10.1123	2.07009
-5.56294	2.07	-5.35201	2.07	-9.79207	2.07015
-5.35971	2.07	-5.13009	2.07	-9.47185	2.07023
-5.15647	2.07	-4.90818	2.07	-9.15163	2.07037
-4.95323	2.07	-4.68627	2.07001	-8.83141	2.07058
-4.75	2.07001	-4.46436	2.07003	-8.51119	2.07089
-4.54676	2.07001	-4.24245	2.07007	-8.19098	2.07134
-4.34352	2.07003	-4.02054	2.07016	-7.87076	2.07201
-4.14029	2.07007	-3.79863	2.07035	-7.55054	2.07297
-3.93705	2.07014	-3.57672	2.07074	-7.23032	2.07433
-3.73382	2.07031	-3.35481	2.0715	-6.9101	2.07622
-3.53058	2.07062	-3.1329	2.07293	-6.58988	2.07881
-3.32734	2.07122	-2.91099	2.07549	-6.26967	2.08233
-3.12411	2.07233	-2.68908	2.07992	-5.94945	2.08701
-2.92087	2.07428	-2.46716	2.08724	-5.62923	2.09317
-2.71763	2.07759	-2.24525	2.09886	-5.30901	2.10114
-2.5144	2.08303	-2.02334	2.11656	-4.98879	2.11132
-2.31116	2.09161	-1.80143	2.14242	-4.66857	2.12412
-2.10792	2.10469	-1.57952	2.17864	-4.34835	2.13997
-1.90469	2.12387	-1.35761	2.22735	-4.02814	2.15933
-1.70145	2.151	-1.1357	2.29015	-3.70792	2.18263
-1.49821	2.18798	-0.91379	2.36783	-3.3877	2.21025
-1.29498	2.23654	-0.69188	2.46002	-3.06748	2.24252
-1.09174	2.298	-0.46997	2.56497	-2.74726	2.27967
-0.8885	2.37296	-0.24806	2.67957	-2.42704	2.32181
-0.68527	2.46108	-0.02615	2.79962	-2.10683	2.36893
-0.48203	2.5609	0.19576	2.92026	-1.78661	2.42083
-0.2788	2.66986	0.41768	3.03656	-1.46639	2.47717
-0.07556	2.7845	0.63959	3.1441	-1.14617	2.53743
0.12768	2.90072	0.8615	3.23951	-0.82595	2.60095
0.33091	3.01427	1.08341	3.32069	-0.50573	2.66692
0.53415	3.12119	1.30532	3.38697	-0.18552	2.73445
0.73739	3.21821	1.52723	3.43887	0.1347	2.80255
0.94062	3.30305	1.74914	3.47786	0.45492	2.87024
1.14386	3.37454	1.97105	3.50596	0.77514	2.93652
1.3471	3.4326	2.19296	3.52539	1.09536	3.00048
1.55033	3.47805	2.41487	3.53827	1.41558	3.06131
1.75357	3.51232	2.63678	3.54646	1.7358	3.1183
1.95681	3.53723	2.8587	3.55146	2.05601	3.17092
2.16004	3.55468	3.08061	3.55439	2.37623	3.21879
2.36328	3.56646	3.30252	3.55604	2.69645	3.2617
2.56652	3.57412	3.52443	3.55692	3.01667	3.29959
2.76975	3.57893	3.74634	3.55738	3.33689	3.33255
2.97299	3.58183	3.96825	3.55761	3.65711	3.36078
3.17622	3.58352	4.19016	3.55771	3.97732	3.38459
3.37946	3.58447	4.41207	3.55776	4.29754	3.40432
3.5827	3.58498	4.63398	3.55779	4.61776	3.42039
3.78593	3.58525	4.85589	3.55779	4.93798	3.4332
3.98917	3.58538	5.0778	3.5578	5.2582	3.44314
4.19241	3.58545	5.29971	3.5578	5.57842	3.45057
4.39564	3.58548	5.52163	3.5578	5.89864	3.45582
4.59888	3.58549	5.74354	3.5578	6.21885	3.45914
4.80212	3.5855	5.96545	3.5578	6.53907	3.46072
5.00535	3.5855	6.18736	3.5578	6.85929	3.46069
5.20859	3.5855	6.40927	3.5578	7.17951	3.45909
5.41183	3.5855	6.63118	3.5578	7.49973	3.45593
5.61506	3.58549	6.85309	3.5578	7.81995	3.45112
5.8183	3.58549	7.075	3.5578	8.14016	3.44454
6.02154	3.58548	7.29691	3.5578	8.46038	3.43603
6.22477	3.58547	7.51882	3.5578	8.7806	3.42536
6.42801	3.58546	7.74073	3.5578	9.10082	3.41232
6.63124	3.58543	7.96264	3.5578	9.42104	3.39666
6.83448	3.5854	8.18455	3.5578	9.74126	3.37815
7.03772	3.58534	8.40647	3.5578	10.0615	3.35657
7.24095	3.58525	8.62838	3.5578	10.3817	3.33175
7.44419	3.58513	8.85029	3.5578	10.7019	3.30357
7.64743	3.58495	9.0722	3.5578	11.0221	3.27197
7.85066	3.58469	9.29411	3.55779	11.3423	3.23697
8.0539	3.58432	9.51602	3.55778	11.6626	3.19868
8.25714	3.5838	9.73793	3.55774	11.9828	3.1573
8.46037	3.58309	9.95984	3.55766	12.303	3.11313
8.66361	3.5821	10.1818	3.55749	12.6232	3.06654
8.86685	3.58077	10.4037	3.55713	12.9434	3.01802
9.07008	3.57899	10.6256	3.55642	13.2637	2.96809
9.27332	3.57663	10.8475	3.55507	13.5839	2.91733
9.47656	3.57355	11.0694	3.55261	13.9041	2.86636
9.67979	3.56956	11.2913	3.54834	14.2243	2.81579
9.88303	3.56448	11.5132	3.54122	14.5445	2.76625
10.0863	3.55807	11.7351	3.52988	14.8648	2.71829
10.2895	3.55007	11.957	3.5126	15.185	2.67242
10.4927	3.54023	12.1789	3.48741	15.5052	2.6291
10.696	3.52825	12.4009	3.45229	15.8254	2.58867
10.8992	3.51384	12.6228	3.40544	16.1456	2.5514
11.1024	3.49671	12.8447	3.34564	16.4658	2.51747
11.3057	3.4766	13.0666	3.27264	16.7861	2.48694
11.5089	3.45325	13.2885	3.18738	17.1063	2.45982
11.7122	3.42648	13.5104	3.09212	17.4265	2.436
11.9154	3.39613	13.7323	2.9903	17.7467	2.41536
12.1186	3.36215	13.9542	2.88618	18.0669	2.39767
12.3219	3.32454	14.1761	2.78432	18.3872	2.38271
12.5251	3.2834	14.3981	2.689	18.7074	2.37021
12.7283	3.23895	14.62	2.60367	19.0276	2.35992
12.9316	3.19148	14.8419	2.53059	19.3478	2.35158
13.1348	3.14138	15.0638	2.47071	19.668	2.34497
13.338	3.08914	15.2857	2.42377	19.9882	2.33994
13.5413	3.0353	15.5076	2.38858	20.3085	2.33643
13.7445	2.98048	15.7295	2.36334	20.6287	2.33457
13.9478	2.92531	15.9514	2.34601	20.9489	2.3347
14.151	2.87044	16.1733	2.33464	21.2691	2.33751
14.3542	2.81653	16.3953	2.3275	21.5893	2.34418
14.5575	2.76418	16.6172	2.32321	21.9096	2.35649
14.7607	2.71395	16.8391	2.32074	22.2298	2.37695
14.9639	2.66632	17.061	2.31938	22.55	2.40887
15.1672	2.6217	17.2829	2.31867	22.8702	2.45628
15.3704	2.58038	17.5048	2.31831	23.1904	2.52376
15.5736	2.54258	17.7267	2.31814	23.5106	2.61603
15.7769	2.50841	17.9486	2.31806	23.8309	2.73737
15.9801	2.47789	18.1705	2.31802	24.1511	2.89094
16.1834	2.45096	18.3925	2.31801	24.4713	3.07801
16.3866	2.42749	18.6144	2.318	24.7915	3.29739
16.5898	2.40728	18.8363	2.318	25.1117	3.54505
16.7931	2.39012	19.0582	2.318	25.432	3.81423
16.9963	2.37573	19.2801	2.318	25.7522	4.09592
17.1995	2.36386	19.502	2.318	26.0724	4.37971
17.4028	2.35422	19.7239	2.318	26.3926	4.65499
17.606	2.34655	19.9458	2.318	26.7128	4.91206
17.8093	2.34061	20.1677	2.318	27.0331	5.1432
18.0125	2.3362	20.3897	2.318	27.3533	5.34329
18.2157	2.33313	20.6116	2.31801	27.6735	5.51006
18.419	2.33126	20.8335	2.31802	27.9937	5.64388
18.6222	2.33049	21.0554	2.31804	28.3139	5.74726
18.8254	2.33077	21.2773	2.31809	28.6341	5.82416
19.0287	2.33207	21.4992	2.31821	28.9544	5.87923
19.2319	2.33442	21.7211	2.31846	29.2746	5.9172
19.4351	2.33791	21.943	2.31899	29.5948	5.9424
19.6384	2.34264	22.1649	2.32003	29.915	5.95851
19.8416	2.34877	22.3868	2.32203	30.2352	5.96842
20.0449	2.3565	22.6088	2.32572	30.5555	5.9743
20.2481	2.36608	22.8307	2.33227	30.8757	5.97765
20.4513	2.3778	23.0526	2.34346	31.1959	5.97948
20.6546	2.39197	23.2745	2.36186	31.5161	5.98046
20.8578	2.40897	23.4964	2.39097	31.8363	5.98095
21.061	2.42917	23.7183	2.43532	32.1565	5.98119
21.2643	2.45302	23.9402	2.50033	32.4768	5.98131
21.4675	2.48097	24.1621	2.59206	32.797	5.98136
21.6707	2.51347	24.384	2.71662	33.1172	5.98138
21.874	2.55101	24.606	2.87943	33.4374	5.98139
22.0772	2.59407	24.8279	3.08423	33.7576	5.9814
22.2805	2.64312	25.0498	3.33219	34.0779	5.9814
22.4837	2.69859	25.2717	3.62114	34.3981	5.9814
22.6869	2.76089	25.4936	3.9452	34.7183	5.9814
22.8902	2.83039	25.7155	4.29502	35.0385	5.9814
23.0934	2.90737	25.9374	4.65844	35.3587	5.9814
23.2966	2.99204	26.1593	5.02184	35.6789	5.9814
23.4999	3.08454	26.3812	5.37158	35.9992	5.9814
23.7031	3.18488	26.6032	5.69553	36.3194	5.9814
23.9063	3.29297	26.8251	5.98433	36.6396	5.9814
24.1096	3.40861	27.047	6.23213	36.9598	5.9814
24.3128	3.53146	27.2689	6.43677	37.28	5.9814
24.5161	3.66107	27.4908	6.59942	37.6003	5.9814
24.7193	3.79687	27.7127	6.72385	37.9205	5.9814
24.9225	3.93816	27.9346	6.81546	38.2407	5.9814
25.1258	4.08414	28.1565	6.88039	38.5609	5.9814
25.329	4.23394	28.3784	6.92467	38.8811	5.9814
25.5322	4.38657	28.6004	6.95373	39.2014	5.98139
25.7355	4.54102	28.8223	6.9721	39.5216	5.98138
25.9387	4.69623	29.0442	6.98326	39.8418	5.98132
26.1419	4.85111	29.2661	6.9898	40.162	5.98113
26.3452	5.0046	29.488	6.99348	40.4822	5.98061
26.5484	5.15566	29.7099	6.99547	40.8024	5.97919
26.7517	5.30329	29.9318	6.99652	41.1227	5.97567
26.9549	5.44657	30.1537	6.99704	41.4429	5.96755
27.1581	5.58467	30.3756	6.99729	41.7631	5.95015
27.3614	5.71685	30.5975	6.99741	42.0833	5.91558
27.5646	5.84248	30.8195	6.99746	42.4035	5.85183
27.7678	5.96107	31.0414	6.99748	42.7238	5.74276
27.9711	6.07223	31.2633	6.99749	43.044	5.56964
28.1743	6.17571	31.4852	6.9975	43.3642	5.31465
28.3775	6.27137	31.7071	6.9975	43.6844	4.96617
28.5808	6.35918	31.929	6.9975	44.0046	4.5243
28.784	6.43924	32.1509	6.9975	44.3248	4.00441
28.9873	6.51171	32.3728	6.9975	44.6451	3.43686
29.1905	6.57687	32.5947	6.9975	44.9653	2.86197
29.3937	6.63505	32.8167	6.9975	45.2855	2.32166
29.597	6.68663	33.0386	6.9975	45.6057	1.85048
29.8002	6.73205	33.2605	6.9975	45.9259	1.46922
30.0034	6.77176	33.4824	6.9975	46.2462	1.18298
30.2067	6.80625	33.7043	6.9975	46.5664	0.98358
30.4099	6.83598	33.9262	6.9975	46.8866	0.8547
30.6131	6.86145	34.1481	6.9975	47.2068	0.7774
30.8164	6.8831	34.37	6.9975	47.527	0.73439
31.0196	6.90139	34.5919	6.9975	47.8473	0.71218
31.2229	6.91672	34.8139	6.9975	48.1675	0.70154
31.4261	6.92949	35.0358	6.9975	48.4877	0.69682
31.6293	6.94006	35.2577	6.9975	48.8079	0.69487
31.8326	6.94873	35.4796	6.9975	49.1281	0.69412
32.0358	6.95581	35.7015	6.9975	49.4483	0.69385
32.239	6.96154	35.9234	6.9975	49.7686	0.69377
32.4423	6.96615	36.1453	6.9975	50.0888	0.69374
32.6455	6.96984	36.3672	6.9975	50.409	0.69373
32.8487	6.97276	36.5891	6.9975	50.7292	0.69373
33.052	6.97506	36.8111	6.9975	51.0494	0.69373
33.2552	6.97686	37.033	6.9975	51.3697	0.69373
33.4585	6.97826	37.2549	6.9975	51.6899	0.69373
33.6617	6.97934	37.4768	6.9975	52.0101	0.69373
33.8649	6.98017	37.6987	6.9975	52.3303	0.69373
34.0682	6.98079	37.9206	6.9975	52.6505	0.69373
34.2714	6.98127	38.1425	6.9975	52.9707	0.69373
34.4746	6.98163	38.3644	6.9975	53.291	0.69374
34.6779	6.98189	38.5863	6.9975	53.6112	0.69374
34.8811	6.98209	38.8082	6.9975	53.9314	0.69375
35.0844	6.98223	39.0302	6.9975	54.2516	0.69376
35.2876	6.98234	39.2521	6.9975	54.5718	0.69379
35.4908	6.98241	39.474	6.99749	54.8921	0.69386
35.6941	6.98247	39.6959	6.99748	55.2123	0.69398
35.8973	6.98251	39.9178	6.99744	55.5325	0.69425
36.1005	6.98254	40.1397	6.99736	55.8527	0.69478
36.3038	6.98256	40.3616	6.99719	56.1729	0.69582
36.507	6.98257	40.5835	6.99683	56.4931	0.69778
36.7102	6.98258	40.8054	6.99609	56.8134	0.70133
36.9135	6.98259	41.0274	6.99464	57.1336	0.70751
37.1167	6.98259	41.2493	6.99188	57.4538	0.71784
37.32	6.98259	41.4712	6.98684	57.774	0.7344
37.5232	6.9826	41.6931	6.97798	58.0942	0.75982
37.7264	6.9826	41.915	6.96296	58.4145	0.79722
37.9297	6.9826	42.1369	6.9384	58.7347	0.84992
38.1329	6.9826	42.3588	6.89974	59.0549	0.92107
38.3361	6.9826	42.5807	6.84107	59.3751	1.01307
38.5394	6.9826	42.8026	6.75528	59.6953	1.12701
38.7426	6.9826	43.0246	6.63439	60.0156	1.26218
38.9458	6.9826	43.2465	6.47024	60.3358	1.4158
39.1491	6.9826	43.4684	6.25546	60.656	1.58307
39.3523	6.98259	43.6903	5.98466	60.9762	1.75759
39.5556	6.98258	43.9122	5.65562	61.2964	1.93215
39.7588	6.98256	44.1341	5.27038	61.6166	2.09962
39.962	6.98251	44.356	4.83572	61.9369	2.25386
40.1653	6.98241	44.5779	4.36316	62.2571	2.39045
40.3685	6.98221	44.7998	3.86806	62.5773	2.50704
40.5717	6.98182	45.0218	3.36821	62.8975	2.60335
40.775	6.98108	45.2437	2.88192	63.2177	2.68087
40.9782	6.97972	45.4656	2.42603	63.538	2.74235
41.1814	6.97729	45.6875	2.01417	63.8582	2.79117
41.3847	6.9731	45.9094	1.65563	64.1784	2.83086
41.5879	6.96607	46.1313	1.35486	64.4986	2.8647
41.7912	6.95464	46.3532	1.11172	64.8188	2.89545
41.9944	6.93659	46.5751	0.92232	65.139	2.92533
42.1976	6.90895	46.797	0.78014	65.4593	2.95597
42.4009	6.86789	47.0189	0.67729	65.7795	2.98856
42.6041	6.8087	47.2409	0.6056	66.0997	3.02389
42.8073	6.72592	47.4628	0.55745	66.4199	3.06249
43.0106	6.6136	47.6847	0.52628	66.7401	3.1047
43.2138	6.46574	47.9066	0.50684	67.0604	3.15071
43.417	6.2769	48.1285	0.49516	67.3806	3.2006
43.6203	6.04291	48.3504	0.48839	67.7008	3.25437
43.8235	5.76161	48.5723	0.48461	68.021	3.31197
44.0268	5.43353	48.7942	0.48258	68.3412	3.37324
44.23	5.06228	49.0161	0.48153	68.6614	3.438
44.4332	4.6547	49.2381	0.481	68.9817	3.50597
44.6365	4.22059	49.46	0.48075	69.3019	3.57684
44.8397	3.77198	49.6819	0.48063	69.6221	3.65023
45.0429	3.32221	49.9038	0.48058	69.9423	3.72572
45.2462	2.88473	50.1257	0.48056	70.2625	3.80285
45.4494	2.47187	50.3476	0.48055	70.5828	3.88113
45.6526	2.09387	50.5695	0.48054	70.903	3.96002
45.8559	1.75809	50.7914	0.48054	71.2232	4.03901
46.0591	1.46872	51.0133	0.48054	71.5434	4.11756
46.2624	1.22676	51.2353	0.48054	71.8636	4.19515
46.4656	1.03048	51.4572	0.48054	72.1839	4.27127
46.6688	0.876	51.6791	0.48054	72.5041	4.34545
46.8721	0.75805	51.901	0.48054	72.8243	4.41724
47.0753	0.67067	52.1229	0.48054	73.1445	4.48627
47.2785	0.60786	52.3448	0.48054	73.4647	4.55218
47.4818	0.56407	52.5667	0.48054	73.7849	4.6147
47.685	0.53444	52.7886	0.48054	74.1052	4.67359
47.8882	0.51499	53.0105	0.48054	74.4254	4.72871
48.0915	0.50261	53.2325	0.48054	74.7456	4.77993
48.2947	0.49496	53.4544	0.48054	75.0658	4.82722
48.498	0.49037	53.6763	0.48054	75.386	4.87058
48.7012	0.48771	53.8982	0.48054	75.7063	4.91007
48.9044	0.4862	54.1201	0.48054	76.0265	4.9458
49.1077	0.48538	54.342	0.48054	76.3467	4.9779
49.3109	0.48494	54.5639	0.48054	76.6669	5.00655
49.5141	0.48471	54.7858	0.48054	76.9871	5.03195
49.7174	0.4846	55.0077	0.48054	77.3073	5.05431
49.9206	0.48455	55.2296	0.48054	77.6276	5.07387
50.1239	0.48452	55.4516	0.48055	77.9478	5.09086
50.3271	0.48451	55.6735	0.48056	78.268	5.10553
50.5303	0.4845	55.8954	0.48059	78.5882	5.11809
50.7336	0.4845	56.1173	0.48065	78.9084	5.12878
50.9368	0.4845	56.3392	0.48077	79.2287	5.13783
51.14	0.4845	56.5611	0.48101	79.5489	5.14542
51.3433	0.4845	56.783	0.48148	79.8691	5.15176
51.5465	0.4845	57.0049	0.48236	80.1893	5.15701
51.7497	0.4845	57.2268	0.48394	80.5095	5.16133
51.953	0.4845	57.4488	0.48672	80.8297	5.16486
52.1562	0.4845	57.6707	0.49141	81.15	5.16772
52.3595	0.4845	57.8926	0.4991	81.4702	5.17004
52.5627	0.4845	58.1145	0.51128	81.7904	5.17189
52.7659	0.48451	58.3364	0.52992	82.1106	5.17336
52.9692	0.48451	58.5583	0.55754	82.4308	5.17453
53.1724	0.48451	58.7802	0.5971	82.7511	5.17544
53.3756	0.48451	59.0021	0.65192	83.0713	5.17615
53.5789	0.48451	59.224	0.7254	83.3915	5.1767
53.7821	0.48452	59.446	0.82065	83.7117	5.17713
53.9853	0.48452	59.6679	0.94008	84.0319	5.17745
54.1886	0.48453	59.8898	1.08493	84.3522	5.1777
54.3918	0.48453	60.1117	1.25483	84.6724	5.17788
54.5951	0.48454	60.3336	1.44759	84.9926	5.17802
54.7983	0.48455	60.5555	1.65913	85.3128	5.17813
55.0015	0.48457	60.7774	1.88367	85.633	5.1782
55.2048	0.48458	60.9993	2.1142	85.9532	5.17826
55.408	0.4846	61.2212	2.34313	86.2735	5.1783
55.6112	0.48463	61.4432	2.56304	86.5937	5.17833
55.8145	0.48466	61.6651	2.76737	86.9139	5.17835
56.0177	0.4847	61.887	2.95105	87.2341	5.17836
56.2209	0.48474	62.1089	3.1108	87.5543	5.17838
56.4242	0.48481	62.3308	3.24524	87.8746	5.17838
56.6274	0.48489	62.5527	3.35478	88.1948	5.17839
56.8307	0.48502	62.7746	3.44122	88.515	5.17839
57.0339	0.48522	62.9965	3.50738	88.8352	5.17839
57.2371	0.48556	63.2184	3.55659	89.1554	5.1784
57.4404	0.48617	63.4403	3.5923	89.4756	5.1784
57.6436	0.48727	63.6623	3.61777	89.7959	5.1784
57.8468	0.48926	63.8842	3.63587	90.1161	5.1784
58.0501	0.4928	64.1061	3.64895	90.4363	5.1784
58.2533	0.49891	64.328	3.65889	90.7565	5.1784
58.4565	0.50913	64.5499	3.66711	91.0767	5.1784
58.6598	0.52563	64.7718	3.67463	91.397	5.1784
58.863	0.55132	64.9937	3.68221	91.7172	5.1784
59.0663	0.58982	65.2156	3.6904	92.0374	5.1784
59.2695	0.64532	65.4375	3.6996	92.3576	5.1784
59.4727	0.72228	65.6595	3.71013	92.6778	5.1784
59.676	0.82487	65.8814	3.72225	92.9981	5.1784
59.8792	0.95635	66.1033	3.7362	93.3183	5.1784
60.0824	1.11832	66.3252	3.75219	93.6385	5.1784
60.2857	1.3101	66.5471	3.77043	93.9587	5.1784
60.4889	1.52836	66.769	3.79112	94.2789	5.1784
60.6921	1.76712	66.9909	3.81446	94.5991	5.1784
60.8954	2.01816	67.2128	3.84061	94.9194	5.1784
61.0986	2.27189	67.4347	3.86975	95.2396	5.1784
61.3019	2.51844	67.6567	3.90202	95.5598	5.1784
61.5051	2.74881	67.8786	3.93754	95.88	5.1784
61.7083	2.95586	68.1005	3.9764	96.2002	5.1784
61.9116	3.13495	68.3224	4.01865	96.5205	5.1784
62.1148	3.28415	68.5443	4.06432	96.8407	5.1784
62.318	3.40404	68.7662	4.11337	97.1609	5.1784
62.5213	3.49719	68.9881	4.16575	97.4811	5.1784
62.7245	3.56745	69.21	4.22134	97.8013	5.1784
62.9277	3.61924	69.4319	4.27997	98.1215	5.1784
63.131	3.65698	69.6539	4.34145	98.4418	5.1784
63.3342	3.68466	69.8758	4.40552	98.762	5.17841
63.5375	3.70557	70.0977	4.47188	99.0822	5.17841
63.7407	3.7223	70.3196	4.5402	99.4024	5.17843
63.9439	3.73673	70.5415	4.61012	99.7226	5.17845
64.1472	3.75018	70.7634	4.68125	100.043	5.17848
64.3504	3.76352	70.9853	4.75317	100.363	5.17853
64.5536	3.77733	71.2072	4.82545	100.683	5.17863
64.7569	3.79196	71.4291	4.89767	101.004	5.17877
64.9601	3.80764	71.651	4.96939	101.324	5.179
65.1633	3.82452	71.873	5.04019	101.644	5.17935
65.3666	3.84271	72.0949	5.10969	101.964	5.17989
65.5698	3.86227	72.3168	5.17749	102.284	5.18067
65.7731	3.88328	72.5387	5.24326	102.605	5.18181
65.9763	3.90579	72.7606	5.3067	102.925	5.18343
66.1795	3.92985	72.9825	5.36753	103.245	5.18567
66.3828	3.9555	73.2044	5.42554	103.565	5.18874
66.586	3.98277	73.4263	5.48056	103.885	5.19284
66.7892	4.01169	73.6482	5.53245	104.206	5.1982
66.9925	4.04228	73.8702	5.58115	104.526	5.2051
67.1957	4.07456	74.0921	5.62662	104.846	5.21377
67.399	4.10852	74.314	5.66887	105.166	5.22446
67.6022	4.14418	74.5359	5.70796	105.487	5.23739
67.8054	4.1815	74.7578	5.74396	105.807	5.2527
68.0087	4.22048	74.9797	5.777	106.127	5.27049
68.2119	4.26107	75.2016	5.80722	106.447	5.29073
68.4151	4.30324	75.4235	5.8348	106.767	5.31331
68.6184	4.34694	75.6454	5.85991	107.088	5.33799
68.8216	4.3921	75.8674	5.88275	107.408	5.36445
69.0248	4.43865	76.0893	5.90352	107.728	5.39223
69.2281	4.48651	76.3112	5.92243	108.048	5.42083
69.4313	4.53558	76.5331	5.93967	108.369	5.44969
69.6346	4.58579	76.755	5.95545	108.689	5.47822
69.8378	4.637	76.9769	5.96996	109.009	5.50587
70.041	4.68912	77.1988	5.98338	109.329	5.53214
70.2443	4.74201	77.4207	5.99587	109.649	5.5566
70.4475	4.79555	77.6426	6.00758	109.97	5.57892
70.6507	4.84962	77.8646	6.01866	110.29	5.59889
70.854	4.90407	78.0865	6.02923	110.61	5.61638
71.0572	4.95876	78.3084	6.03941	110.93	5.63142
71.2604	5.01356	78.5303	6.04927	111.251	5.64408
71.4637	5.06832	78.7522	6.05891	111.571	5.65453
71.6669	5.12291	78.9741	6.06838	111.891	5.66298
71.8702	5.17717	79.196	6.07775	112.211	5.66969
72.0734	5.23098	79.4179	6.08705	112.531	5.67489
72.2766	5.2842	79.6398	6.09632	112.852	5.67886
72.4799	5.3367	79.8618	6.10556	113.172	5.68182
72.6831	5.38835	80.0837	6.1148	113.492	5.68399
72.8863	5.43905	80.3056	6.12404	113.812	5.68554
73.0896	5.48867	80.5275	6.13328	114.132	5.68663
73.2928	5.53712	80.7494	6.1425	114.453	5.68739
73.496	5.5843	80.9713	6.1517	114.773	5.68789
73.6993	5.63013	81.1932	6.16086	115.093	5.68823
73.9025	5.67453	81.4151	6.16995	115.413	5.68845
74.1058	5.71743	81.637	6.17897	115.734	5.68859
74.309	5.75878	81.8589	6.18788	116.054	5.68867
74.5122	5.79852	82.0809	6.19667	116.374	5.68873
74.7155	5.83664	82.3028	6.2053	116.694	5.68876
74.9187	5.87308	82.5247	6.21377	117.014	5.68878
75.1219	5.90785	82.7466	6.22204	117.335	5.68879
75.3252	5.94093	82.9685	6.23009	117.655	5.68879
75.5284	5.97232	83.1904	6.23791	117.975	5.6888
75.7316	6.00203	83.4123	6.24548	118.295	5.6888
75.9349	6.03008	83.6342	6.25278	118.616	5.68881
76.1381	6.05649	83.8561	6.2598	118.936	5.68881
76.3414	6.0813	84.0781	6.26652	119.256	5.68882
76.5446	6.10453	84.3	6.27294	119.576	5.68884
76.7478	6.12625	84.5219	6.27906	119.896	5.68887
76.9511	6.14648	84.7438	6.28486	120.217	5.68891
77.1543	6.16529	84.9657	6.29034	120.537	5.68898
77.3575	6.18273	85.1876	6.29551	120.857	5.68908
77.5608	6.19885	85.4095	6.30037	121.177	5.68925
77.764	6.21373	85.6314	6.30492	121.497	5.68949
77.9672	6.22741	85.8533	6.30916	121.818	5.68985
78.1705	6.23997	86.0753	6.31311	122.138	5.69038
78.3737	6.25146	86.2972	6.31676	122.458	5.69113
78.577	6.26195	86.5191	6.32014	122.778	5.6922
78.7802	6.2715	86.741	6.32325	123.099	5.69368
78.9834	6.28018	86.9629	6.32611	123.419	5.6957
79.1867	6.28803	87.1848	6.32872	123.739	5.69841
79.3899	6.29513	87.4067	6.3311	124.059	5.70198
79.5931	6.30153	87.6286	6.33326	124.379	5.70664
79.7964	6.30728	87.8505	6.33522	124.7	5.71259
79.9996	6.31243	88.0725	6.33698	125.02	5.72007
80.2028	6.31704	88.2944	6.33857	125.34	5.72934
80.4061	6.32115	88.5163	6.34	125.66	5.74062
80.6093	6.32481	88.7382	6.34127	125.981	5.75414
80.8126	6.32806	88.9601	6.3424	126.301	5.77008
81.0158	6.33093	89.182	6.34341	126.621	5.78855
81.219	6.33346	89.4039	6.3443	126.941	5.80963
81.4223	6.33569	89.6258	6.34508	127.261	5.83329
81.6255	6.33765	89.8477	6.34577	127.582	5.85942
81.8287	6.33937	90.0696	6.34638	127.902	5.8878
82.032	6.34087	90.2916	6.3469	128.222	5.91814
82.2352	6.34218	90.5135	6.34736	128.542	5.95004
82.4384	6.34331	90.7354	6.34776	128.863	5.98304
82.6417	6.3443	90.9573	6.3481	129.183	6.01664
82.8449	6.34515	91.1792	6.3484	129.503	6.05027
83.0482	6.34588	91.4011	6.34865	129.823	6.08341
83.2514	6.34651	91.623	6.34887	130.143	6.11552
83.4546	6.34705	91.8449	6.34905	130.464	6.14614
83.6579	6.34752	92.0668	6.34921	130.784	6.17487
83.8611	6.34791	92.2888	6.34934	131.104	6.20139
84.0643	6.34825	92.5107	6.34946	131.424	6.22546
84.2676	6.34854	92.7326	6.34955	131.744	6.24697
84.4708	6.34878	92.9545	6.34963	132.065	6.26587
84.6741	6.34898	93.1764	6.3497	132.385	6.28221
84.8773	6.34916	93.3983	6.34975	132.705	6.29612
85.0805	6.3493	93.6202	6.3498	133.025	6.30775
85.2838	6.34942	93.8421	6.34983	133.346	6.31733
85.487	6.34952	94.064	6.34987	133.666	6.3251
85.6902	6.34961	94.286	6.34989	133.986	6.33128
85.8935	6.34968	94.5079	6.34991	134.306	6.33613
86.0967	6.34974	94.7298	6.34993	134.626	6.33987
86.2999	6.34979	94.9517	6.34994	134.947	6.34271
86.5032	6.34982	95.1736	6.34996	135.267	6.34483
86.7064	6.34986	95.3955	6.34996	135.587	6.34639
86.9097	6.34988	95.6174	6.34997	135.907	6.34751
87.1129	6.34991	95.8393	6.34998	136.228	6.34831
87.3161	6.34992	96.0612	6.34998	136.548	6.34887
87.5194	6.34994	96.2832	6.34999	136.868	6.34926
87.7226	6.34995	96.5051	6.34999	137.188	6.34952
87.9258	6.34996	96.727	6.34999	137.508	6.34969
88.1291	6.34997	96.9489	6.34999	137.829	6.34981
88.3323	6.34998	97.1708	6.34999	138.149	6.34988
88.5355	6.34998	97.3927	6.35	138.469	6.34993
88.7388	6.34998	97.6146	6.35	138.789	6.34996
88.942	6.34999	97.8365	6.35	139.11	6.34997
89.1453	6.34999	98.0584	6.35	139.43	6.34999
89.3485	6.34999	98.2803	6.35	139.75	6.34999
89.5517	6.34999	98.5023	6.35	140.07	6.35
89.755	6.35	98.7242	6.35	140.39	6.35
89.9582	6.35	98.9461	6.35	140.711	6.35
90.1614	6.35	99.168	6.35	141.031	6.35
90.3647	6.35	99.3899	6.35	141.351	6.35
90.5679	6.35	99.6118	6.35	141.671	6.35
90.7711	6.35	99.8337	6.35	141.991	6.35
90.9744	6.35	100.056	6.35	142.312	6.35
91.1776	6.35	100.278	6.35	142.632	6.35
91.3809	6.35	100.499	6.35	142.952	6.35
91.5841	6.35	100.721	6.35	143.272	6.35
91.7873	6.35	100.943	6.35	143.593	6.35
91.9906	6.35	101.165	6.35	143.913	6.35
92.1938	6.35	101.387	6.35	144.233	6.35
140	6.35	140	6.35

## Sheet: Sup. Fig 1
Mean diameter/ nm	Intensity/ arb. units	Mean diameter/ nm	Intensity/ arb. units	Mean diameter/ nm	Intensity/ arb. units	Mean diameter/ nm	Intensity/ arb. units	Mean diameter/ nm	Intensity/ arb. units	Mean diameter/ nm	Intensity/ arb. units	Mean diameter/ nm	Intensity/ arb. units	Mean diameter/ nm	Intensity/ arb. units
Cubosomes		R18-loaded		1% wt PMB-loaded		2% wt PMB-loaded		4% wt PMB-loaded		8% wt PMB-loaded		16% wt PMB-loaded		20% wt PMB-loaded
0.4	0	0.4	0	0.4	0	0.4	0	0.4	0	0.4	0	0.4	0	0.4	0
0.463	0	0.463	0	0.463	0	0.463	0	0.463	0	0.463	0	0.463	0	0.463	0
0.536	0	0.536	0	0.536	0	0.536	0	0.536	0	0.536	0	0.536	0	0.536	0
0.621	0	0.621	0	0.621	0	0.621	0	0.621	0	0.621	0	0.621	0	0.621	0
0.719	0	0.719	0	0.719	0	0.719	0	0.719	0	0.719	0	0.719	0	0.719	0
0.833	0	0.833	0	0.833	0	0.833	0	0.833	0	0.833	0	0.833	0	0.833	0
0.965	0	0.965	0	0.965	0	0.965	0	0.965	0	0.965	0	0.965	0	0.965	0
1.12	0	1.12	0	1.12	0	1.12	0	1.12	0	1.12	0	1.12	0	1.12	0
1.29	0	1.29	0	1.29	0	1.29	0	1.29	0	1.29	0	1.29	0	1.29	0
1.5	0	1.5	0	1.5	0	1.5	0	1.5	0	1.5	0	1.5	0	1.5	0
1.74	0	1.74	0	1.74	0	1.74	0	1.74	0	1.74	0	1.74	0	1.74	0
2.01	0	2.01	0	2.01	0	2.01	0	2.01	0	2.01	0	2.01	0	2.01	0
2.33	0	2.33	0	2.33	0	2.33	0	2.33	0	2.33	0	2.33	0	2.33	0
2.7	0	2.7	0	2.7	0	2.7	0	2.7	0	2.7	0	2.7	0	2.7	0
3.12	0	3.12	0	3.12	0	3.12	0	3.12	0	3.12	0	3.12	0	3.12	0
3.62	0	3.62	0	3.62	0	3.62	0	3.62	0	3.62	0	3.62	0	3.62	0
4.19	0	4.19	0	4.19	0	4.19	0	4.19	0	4.19	0	4.19	0	4.19	0
4.85	0	4.85	0	4.85	0	4.85	0	4.85	0	4.85	0	4.85	0	4.85	0
5.61	0	5.61	0	5.61	0	5.61	0	5.61	0	5.61	0	5.61	0	5.61	0
6.5	0	6.5	0	6.5	0	6.5	0	6.5	0	6.5	0	6.5	0	6.5	0
7.53	0	7.53	0	7.53	0	7.53	0	7.53	0	7.53	0	7.53	0	7.53	0
8.72	0	8.72	0	8.72	0	8.72	0	8.72	0	8.72	0	8.72	0	8.72	0
10.1	0	10.1	0	10.1	0	10.1	0	10.1	0	10.1	0	10.1	0	10.1	0
11.7	0	11.7	0	11.7	0	11.7	0	11.7	0	11.7	0	11.7	0	11.7	0
13.5	0	13.5	0	13.5	0	13.5	0	13.5	0	13.5	0	13.5	0	13.5	0
15.7	0	15.7	0	15.7	0	15.7	0	15.7	0	15.7	0	15.7	0	15.7	0
18.2	0	18.2	0	18.2	0	18.2	0	18.2	0	18.2	0	18.2	0	18.2	0
21	0	21	0	21	0	21	0	21	0	21	0	21	0	21	0
24.4	0	24.4	0	24.4	0	24.4	0	24.4	0	24.4	0	24.4	0	24.4	0
28.2	0	28.2	0	28.2	0	28.2	0	28.2	0	28.2	0	28.2	0	28.2	0
32.7	0	32.7	0	32.7	0	32.7	0	32.7	0	32.7	0	32.7	0	32.7	0
37.8	0	37.8	0	37.8	0	37.8	0	37.8	0	37.8	0	37.8	0	37.8	0
43.8	0	43.8	0	43.8	0	43.8	0	43.8	0	43.8	0	43.8	0	43.8	0
50.7	0	50.7	0	50.7	0	50.7	0	50.7	0	50.7	0	50.7	0	50.7	0
58.8	0	58.8	0	58.8	0	58.8	0	58.8	0	58.8	0	58.8	0	58.8	0
68.1	0.0936667	68.1	0.0606667	68.1	0	68.1	0.503667	68.1	0.321233	68.1	0	68.1	0	68.1	0.3558
78.8	0.958667	78.8	1.22267	78.8	0.49	78.8	2.88667	78.8	2.70333	78.8	1.045	78.8	0.752	78.8	2.54
91.3	3.23	91.3	3.97333	91.3	2.96667	91.3	6.63333	91.3	6.68	91.3	4.28333	91.3	3.94	91.3	6.21333
106	6.56	106	7.68667	106	7.52333	106	10.5833	106	10.9333	106	8.87	106	8.64667	106	10.3133
122	10.0933	122	11.3333	122	12.5333	122	13.6667	122	14.3	122	13.3	122	13.19	122	13.6667
142	12.8667	142	14.0333	142	16.2	142	15.1	142	15.8667	142	16.2	142	16.0667	142	15.4333
164	14.4	164	15.1667	164	17.4667	164	14.8333	164	15.4	164	16.8333	164	16.6667	164	15.3667
190	14.3333	190	14.6	190	16.0667	190	12.9667	190	13.1333	190	15.1333	190	14.9333	190	13.5667
220	12.8667	220	12.4667	220	12.5667	220	10.0367	220	9.73333	220	11.7	220	11.6333	220	10.5
255	10.32	255	9.36333	255	8.16	255	6.79667	255	6.09	255	7.52333	255	7.62333	255	6.94333
295	7.3	295	5.97	295	4.08333	295	3.84	295	2.95	295	3.73333	295	4.11333	295	3.67667
342	4.36333	342	2.99333	342	1.32467	342	1.66267	342	0.903667	342	1.19933	342	1.74467	342	1.31
396	2.01667	396	0.978	396	0.198333	396	0.458333	396	0.0706667	396	0.196667	396	0.636667	396	0.155067
459	0.575333	459	0.0943333	459	0	459	0.0249	459	0	459	0	459	0.127667	459	0
531	0.0274333	531	0	531	0	531	0	531	0	531	0	531	0	531	0
615	0	615	0	615	0	615	0	615	0	615	0	615	0	615	0
712	0	712	0	712	0	712	0	712	0	712	0	712	0	712	0
825	0	825	0	825	0	825	0	825	0	825	0	825	0	825	0
955	0	955	0	955	0	955	0	955	0	955	0	955	0	955	0
1110	0	1110	0	1110	0	1110	0	1110	0	1110	0	1110	0	1110	0
1280	0	1280	0	1280	0	1280	0	1280	0	1280	0	1280	0	1280	0
1480	0	1480	0	1480	0	1480	0	1480	0	1480	0	1480	0	1480	0
1720	0	1720	0	1720	0	1720	0	1720	0	1720	0	1720	0	1720	0
1990	0	1990	0	1990	0	1990	0	1990	0	1990	0	1990	0	1990	0
2300	0	2300	0	2300	0	2300	0	2300	0	2300	0	2300	0	2300	0
2670	0	2670	0	2670	0	2670	0	2670	0	2670	0	2670	0	2670	0
3090	0	3090	0	3090	0	3090	0	3090	0	3090	0	3090	0	3090	0
3580	0	3580	0	3580	0	3580	0	3580	0	3580	0	3580	0	3580	0
4150	0	4150	0	4150	0	4150	0	4150	0	4150	0	4150	0	4150	0
4800	0	4800	0	4800	0	4800	0	4800	0	4800	0	4800	0	4800	0
5560	0	5560	0	5560	0	5560	0	5560	0	5560	0	5560	0	5560	0
6440	0	6440	0	6440	0	6440	0	6440	0	6440	0	6440	0	6440	0
7460	0	7460	0	7460	0	7460	0	7460	0	7460	0	7460	0	7460	0
8630	0	8630	0	8630	0	8630	0	8630	0	8630	0	8630	0	8630	0

## Sheet: Sup. Fig 2
Phytantriol cubosomes		R18-loaded cubosomes		1 wt% PMB-loaded cubosomes		2 wt% PMB-loaded cubosomes		4 wt% PMB-loaded cubosomes		8 wt% PMB-loaded cubosomes		16 wt% PMB-loaded cubosomes		20 wt% PMB-loaded cubosomes
X	Y	X	Y	X	Y	X	Y	X	Y	X	Y	X	Y	X	Y
0.0092536	34999	0.00982305	2142.14	0.00868415	21718.5	0.0132398	41277.3	0.00854178	8748.85	0.00882651	22116.2	0.0103925	21745.1	0.00968069	126427
0.00939596	37718.8	0.00996541	2332.22	0.00882651	24770.7	0.0133821	39043.4	0.00868415	10096.2	0.00896887	24380	0.0105349	22760.2	0.00982305	138467
0.00953832	43323.1	0.0101078	2550.59	0.00896887	28553.7	0.0135245	36358.8	0.00882651	12194.8	0.00911123	29010.9	0.0106772	24208.6	0.00996541	155067
0.00968069	48470.1	0.0102501	2735.72	0.00911123	33951.6	0.0136668	33675.5	0.00896887	13995.8	0.0092536	33774.7	0.0108196	25551.4	0.0101078	168328
0.00982305	52901.6	0.0103925	2918.63	0.0092536	39365.2	0.0138092	31799.9	0.00911123	16592.8	0.00939596	37761.9	0.010962	26403.2	0.0102501	179288
0.00996541	58484.5	0.0105349	3102.83	0.00939596	43876.5	0.0139516	30051.1	0.0092536	19270.6	0.00953832	43507.4	0.0111043	26556.4	0.0103925	191316
0.0101078	62762.1	0.0106772	3294.21	0.00953832	50463.2	0.0140939	28261.7	0.00939596	21474.7	0.00968069	48645	0.0112467	26089.1	0.0105349	201880
0.0102501	66121.9	0.0108196	3461.49	0.00968069	56527.6	0.0142363	26597.8	0.00953832	24648	0.00982305	52989.9	0.011389	25320.7	0.0106772	212723
0.0103925	69934.4	0.010962	3547.88	0.00982305	61821.7	0.0143787	25004.3	0.00968069	27523.8	0.00996541	58412	0.0115314	24683.9	0.0108196	222361
0.0105349	72341.9	0.0111043	3568.95	0.00996541	68290.8	0.014521	23516.4	0.00982305	30084.7	0.0101078	62575	0.0116738	23901.7	0.010962	228138
0.0106772	74366.6	0.0112467	3537.9	0.0101078	73052	0.0146634	22103.6	0.00996541	33253.6	0.0102501	65786.4	0.0118161	22825.1	0.0111043	229644
0.0108196	76050.1	0.011389	3467.26	0.0102501	76704.8	0.0148058	20645.4	0.0101078	35590.3	0.0103925	69310.1	0.0119585	21627.9	0.0112467	228434
0.010962	76726.5	0.0115314	3394.3	0.0103925	81284.9	0.0149481	19564.9	0.0102501	37356	0.0105349	71472.4	0.0121009	20548	0.011389	225421
0.0111043	76734.2	0.0116738	3300.39	0.0105349	84322.1	0.0150905	18592.8	0.0103925	39455.9	0.0106772	73210.5	0.0122432	19339.5	0.0115314	221667
0.0112467	76495.5	0.0118161	3181.63	0.0106772	86795.6	0.0152328	17572.5	0.0105349	40856.5	0.0108196	74518.5	0.0123856	18162.2	0.0116738	216844
0.011389	75696.2	0.0119585	3021.66	0.0108196	88778.7	0.0153752	16694.9	0.0106772	41953.9	0.010962	74849.3	0.0125279	17058.2	0.0118161	210872
0.0115314	74388.6	0.0121009	2871.33	0.010962	89639.1	0.0155176	15968.5	0.0108196	42823.7	0.0111043	74500.1	0.0126703	16122.5	0.0119585	203302
0.0116738	72764.6	0.0122432	2704.54	0.0111043	89586.4	0.0156599	15263	0.010962	43140.4	0.0112467	73807.1	0.0128127	15028.2	0.0121009	195497
0.0118161	71259.8	0.0123856	2545.25	0.0112467	89056.7	0.0158023	14606	0.0111043	43065	0.011389	72660.4	0.012955	13960.1	0.0122432	186634
0.0119585	69245.6	0.0125279	2387.18	0.011389	88047	0.0159447	13828.3	0.0112467	42817.5	0.0115314	70821.6	0.0130974	12888.4	0.0123856	176313
0.0121009	67471.3	0.0126703	2239.12	0.0115314	86335.8	0.016087	13116.1	0.011389	42298.9	0.0116738	68960.9	0.0132398	11958.4	0.0125279	166883
0.0122432	65588.6	0.0128127	2082.95	0.0116738	84435.3	0.0162294	12466	0.0115314	41315.9	0.0118161	67443.9	0.0133821	11109.6	0.0126703	158403
0.0123856	62932.3	0.012955	1936.73	0.0118161	82747.3	0.0163717	11854.8	0.0116738	40189	0.0119585	65554.6	0.0135245	10415.7	0.0128127	149095
0.0125279	60673	0.0130974	1797.45	0.0119585	80671.6	0.0165141	11375.2	0.0118161	39263.5	0.0121009	63408.1	0.0136668	9741.7	0.012955	140206
0.0126703	58597.9	0.0132398	1675.24	0.0121009	78620.2	0.0166565	10953.2	0.0119585	38159.4	0.0122432	61133.5	0.0138092	9198.27	0.0130974	131671
0.0128127	56004.1	0.0133821	1559.61	0.0122432	76417.4	0.0167988	10438.1	0.0121009	37054.9	0.0123856	57939.1	0.0139516	8706.44	0.0132398	123519
0.012955	53776.6	0.0135245	1445.68	0.0123856	73179.8	0.0169412	9998.76	0.0122432	35840.2	0.0125279	55605.9	0.0140939	8238.33	0.0133821	116273
0.0130974	51720.2	0.0136668	1332.99	0.0125279	70595.8	0.0170836	9570.74	0.0123856	34135.1	0.0126703	53473.6	0.0142363	7803.66	0.0135245	108972
0.0132398	49240.9	0.0138092	1250.14	0.0126703	68239	0.0172259	9144.18	0.0125279	32775.8	0.0128127	50837.9	0.0143787	7426.82	0.0136668	101930
0.0133821	47382.6	0.0139516	1179.41	0.0128127	65528.6	0.0173683	8852.35	0.0126703	31516.2	0.012955	48661.8	0.014521	7074.49	0.0138092	96528.1
0.0135245	45435.5	0.0140939	1104.04	0.012955	63142.5	0.0175106	8630.7	0.0128127	30027.7	0.0130974	46572.6	0.0146634	6726.31	0.0139516	91049.2
0.0136668	43677.3	0.0142363	1035.63	0.0130974	60836.2	0.017653	8355.67	0.012955	28759.1	0.0132398	44087.9	0.0148058	6331.23	0.0140939	85519.3
0.0138092	42507.1	0.0143787	981.805	0.0132398	58035.7	0.0177954	8016.9	0.0130974	27579.4	0.0133821	42267.2	0.0149481	6063.67	0.0142363	80796.6
0.0139516	40725.7	0.014521	930.361	0.0133821	55757.9	0.0179377	7665.54	0.0132398	26162.1	0.0135245	40369.4	0.0150905	5802.21	0.0143787	76238.6
0.0140939	38689.5	0.0146634	875.639	0.0135245	53338.4	0.0180801	7339.22	0.0133821	25083	0.0136668	38597.5	0.0152328	5565.21	0.014521	72120.8
0.0142363	37220.1	0.0148058	812.61	0.0136668	51127.4	0.0182225	7026.42	0.0135245	23992	0.0138092	37243.9	0.0153752	5272.51	0.0146634	68124.2
0.0143787	35674.3	0.0149481	761.927	0.0138092	49553.2	0.0183648	6752.84	0.0136668	22964	0.0139516	35503.7	0.0155176	5007.18	0.0148058	63995
0.014521	34401.2	0.0150905	720.015	0.0139516	47498.2	0.0185072	6563.34	0.0138092	22174.7	0.0140939	33629.2	0.0156599	4767.79	0.0149481	60801.8
0.0146634	33137	0.0152328	682.007	0.0140939	45287.2	0.0186495	6460.47	0.0139516	21064.6	0.0142363	32208.8	0.0158023	4566.22	0.0150905	57831.7
0.0148058	31870.6	0.0153752	649.598	0.0142363	43705.6	0.0187919	6322.11	0.0140939	19929.7	0.0143787	30636.7	0.0159447	4337.64	0.0152328	54684
0.0149481	30745.2	0.0155176	620.71	0.0143787	41845.4	0.0189343	6157.44	0.0142363	19144.6	0.014521	29371.4	0.016087	4174.77	0.0153752	52158.2
0.0150905	29744.4	0.0156599	593.878	0.014521	40317.3	0.0190766	5962.76	0.0143787	18264.1	0.0146634	28249.4	0.0162294	4042.08	0.0155176	50050.3
0.0152328	28629.5	0.0158023	569.129	0.0146634	38909	0.019219	5694.86	0.014521	17473.7	0.0148058	27008.6	0.0163717	3879.74	0.0156599	47962.5
0.0153752	27770.9	0.0159447	543.512	0.0148058	37468.2	0.0193614	5431.12	0.0146634	16759.9	0.0149481	26104.7	0.0165141	3750.22	0.0158023	45913.3
0.0155176	26877.8	0.016087	521.36	0.0149481	36348.1	0.0195037	5249.91	0.0148058	15998.7	0.0150905	25199.7	0.0166565	3620.71	0.0159447	43531.5
0.0156599	25959.3	0.0162294	497.308	0.0150905	35241.6	0.0196461	5040.12	0.0149481	15404.3	0.0152328	24062.5	0.0167988	3473.15	0.016087	41252.4
0.0158023	25211.8	0.0163717	471.801	0.0152328	33727	0.0197884	4903.82	0.0150905	14857.5	0.0153752	23168.6	0.0169412	3339.84	0.0162294	39304.4
0.0159447	24376.7	0.0165141	456.496	0.0153752	32624.6	0.0199308	4777.49	0.0152328	14241.6	0.0155176	22336.3	0.0170836	3266.84	0.0163717	37313.8
0.016087	23446.7	0.0166565	441.051	0.0155176	31594	0.0200732	4627.49	0.0153752	13770.7	0.0156599	21467.2	0.0172259	3176.37	0.0165141	35720.7
0.0162294	22761.9	0.0167988	419.451	0.0156599	30415.1	0.0202155	4476.04	0.0155176	13286.5	0.0158023	20744	0.0173683	3079.33	0.0166565	34320.9
0.0163717	21928	0.0169412	398.256	0.0158023	29434.5	0.0203579	4353.28	0.0156599	12740.5	0.0159447	19947.7	0.0175106	3000.23	0.0167988	32599.8
0.0165141	21173.4	0.0170836	383.481	0.0159447	28407.7	0.0205003	4213.79	0.0158023	12295	0.016087	19129.3	0.017653	2903.6	0.0169412	31131.4
0.0166565	20473.1	0.0172259	367.906	0.016087	27390	0.0206426	4093.29	0.0159447	11815.4	0.0162294	18547.3	0.0177954	2802.83	0.0170836	29867.9
0.0167988	19694.4	0.0173683	353.746	0.0162294	26616.9	0.020785	3970.56	0.016087	11333.8	0.0163717	17903	0.0179377	2695.85	0.0172259	28425
0.0169412	19025.4	0.0175106	341.475	0.0163717	25692.8	0.0209273	3865.13	0.0162294	10975.1	0.0165141	17305.1	0.0180801	2591.07	0.0173683	27181.2
0.0170836	18563.1	0.017653	325.527	0.0165141	24815.2	0.0210697	3758.9	0.0163717	10565	0.0166565	16749.7	0.0182225	2529.56	0.0175106	26264
0.0172259	17865.8	0.0177954	312.098	0.0166565	24074.2	0.0212121	3654.06	0.0165141	10171.9	0.0167988	16050.5	0.0183648	2444.01	0.017653	25333.8
0.0173683	17284.1	0.0179377	299.077	0.0167988	23211.6	0.0213544	3538.29	0.0166565	9800.39	0.0169412	15479.2	0.0185072	2369.45	0.0177954	24354.2
0.0175106	16798.9	0.0180801	285.142	0.0169412	22409.2	0.0214968	3451.08	0.0167988	9370.9	0.0170836	15047.9	0.0186495	2328.24	0.0179377	23357.5
0.017653	16229.2	0.0182225	271.567	0.0170836	21803.6	0.0216392	3382.91	0.0169412	9020.29	0.0172259	14405.6	0.0187919	2266	0.0180801	22467.5
0.0177954	15678.7	0.0183648	266	0.0172259	21033	0.0217815	3314.88	0.0170836	8771.79	0.0173683	13820.1	0.0189343	2221.61	0.0182225	21584.6
0.0179377	15109.3	0.0185072	262.551	0.0173683	20322.1	0.0219239	3214.63	0.0172259	8422.85	0.0175106	13333.6	0.0190766	2175.45	0.0183648	20684.7
0.0180801	14568.2	0.0186495	259.712	0.0175106	19735.2	0.0220662	3122.99	0.0173683	8111.89	0.017653	12825.4	0.019219	2101.7	0.0185072	19894
0.0182225	14212.6	0.0187919	254.689	0.017653	19061.7	0.0222086	3053.62	0.0175106	7851.02	0.0177954	12450.8	0.0193614	1985.39	0.0186495	19356.3
0.0183648	13876.8	0.0189343	246.118	0.0177954	18480.1	0.022351	2998.38	0.017653	7571.46	0.0179377	12061.5	0.0195037	1904.99	0.0187919	18755.4
0.0185072	13566.5	0.0190766	237.367	0.0179377	17911.3	0.0224933	2945.5	0.0177954	7326.48	0.0180801	11683.5	0.0196461	1854.35	0.0189343	18186.7
0.0186495	13282.2	0.019219	228.129	0.0180801	17349.1	0.0226357	2893.38	0.0179377	7087.7	0.0182225	11345.2	0.0197884	1809.28	0.0190766	17535.1
0.0187919	12862.1	0.0193614	223.874	0.0182225	16916.7	0.0227781	2791.46	0.0180801	6840.94	0.0183648	10997.3	0.0199308	1758.24	0.019219	16736.9
0.0189343	12462.8	0.0195037	224.164	0.0183648	16403.1	0.0229204	2690.54	0.0182225	6635.2	0.0185072	10697.4	0.0200732	1725.73	0.0193614	16046.6
0.0190766	12145.5	0.0196461	216.374	0.0185072	15922.9	0.0230628	2606.13	0.0183648	6417.32	0.0186495	10449.3	0.0202155	1697.36	0.0195037	15490.5
0.019219	11776.2	0.0197884	207.758	0.0186495	15584.7	0.0232052	2542.32	0.0185072	6252.73	0.0187919	10124.7	0.0203579	1640.17	0.0196461	14872.5
0.0193614	11454.3	0.0199308	200.428	0.0187919	15203.6	0.0233475	2460.49	0.0186495	6124.87	0.0189343	9843.61	0.0205003	1580.79	0.0197884	14449.1
0.0195037	11088.2	0.0200732	194.829	0.0189343	14816.2	0.0234899	2421.01	0.0187919	5929.93	0.0190766	9596.77	0.0206426	1528.79	0.0199308	14104.1
0.0196461	10637.8	0.0202155	189.204	0.0190766	14468.5	0.0236322	2368.1	0.0189343	5740.28	0.019219	9268.96	0.020785	1449.57	0.0200732	13592.9
0.0197884	10294.8	0.0203579	182.829	0.019219	14039	0.0237746	2314.35	0.0190766	5575.04	0.0193614	8920.19	0.0209273	1380.41	0.0202155	13109.6
0.0199308	10023.3	0.0205003	175.755	0.0193614	13617.4	0.023917	2249	0.019219	5370.61	0.0195037	8617.56	0.0210697	1346.75	0.0203579	12691
0.0200732	9737	0.0206426	171.621	0.0195037	13269.2	0.0240593	2184.22	0.0193614	5185.06	0.0196461	8305.36	0.0212121	1343.1	0.0205003	12248
0.0202155	9500.14	0.020785	171.218	0.0196461	12890.3	0.0242017	2135.94	0.0195037	5041.76	0.0197884	8090.57	0.0213544	1331.99	0.0206426	11899.1
0.0203579	9272.67	0.0209273	170.562	0.0197884	12562.7	0.024344	2089.03	0.0196461	4903.76	0.0199308	7908.33	0.0214968	1325.31	0.020785	11533.1
0.0205003	9000.97	0.0210697	168.484	0.0199308	12209.9	0.0244864	2037.09	0.0197884	4777.63	0.0200732	7601.79	0.0216392	1296.19	0.0209274	11139.3
0.0206426	8783.7	0.0212121	166.725	0.0200732	11762.1	0.0246288	1996.45	0.0199308	4645.44	0.0202155	7383.91	0.0217815	1257.06	0.0210697	10778.1
0.020785	8561.44	0.0213544	165.05	0.0202155	11444.7	0.0247711	1946.28	0.0200732	4488.2	0.0203579	7224.25	0.0219239	1177.55	0.0212121	10485.3
0.0209273	8351.34	0.0214968	160.475	0.0203579	11128.9	0.0249135	1881.62	0.0202155	4356.22	0.0205003	7064.68	0.0220662	1125.63	0.0213544	10136.7
0.0210697	8162.49	0.0216392	157.812	0.0205003	10814	0.0250559	1825.12	0.0203579	4226.3	0.0206426	6934.81	0.0222086	1105.23	0.0214968	9802.48
0.0212121	7889.88	0.0217815	157.325	0.0206426	10597.1	0.0251982	1784.74	0.0205003	4098.56	0.020785	6798.81	0.022351	1100.73	0.0216392	9520.3
0.0213544	7631.52	0.0219239	155.587	0.020785	10351.4	0.0253406	1746.85	0.0206426	4008.91	0.0209273	6668.21	0.0224933	1076.97	0.0217815	9284.41
0.0214968	7462.15	0.0220662	150.489	0.0209273	10122.2	0.025483	1719.66	0.020785	3916.72	0.0210697	6488.78	0.0226357	1058.66	0.0219239	8984.18
0.0216392	7294.17	0.0222086	146.206	0.0210697	9887.67	0.0256253	1708.14	0.0209273	3830.16	0.0212121	6288.55	0.0227781	1037.52	0.0220663	8640.11
0.0217815	7132.77	0.022351	143.835	0.0212121	9634.63	0.0257677	1697.61	0.0210697	3743.95	0.0213544	6094.98	0.0229204	976.581	0.0222086	8379.23
0.0219239	6960.32	0.0224933	141.241	0.0213544	9346.43	0.02591	1684.73	0.0212121	3629.91	0.0214968	5922.27	0.0230628	929.856	0.022351	8144.35
0.0220662	6769.85	0.0226357	136.257	0.0214968	9119.58	0.0260524	1649.55	0.0213544	3509.38	0.0216392	5786.85	0.0232052	901.375	0.0224933	7881.53
0.0222086	6593.08	0.0227781	130.628	0.0216392	8912.78	0.0261948	1613.81	0.0214968	3417.76	0.0217815	5662.94	0.0233475	907.016	0.0226357	7704.3
0.022351	6450.31	0.0229204	127.801	0.0217815	8712.95	0.0263371	1575.79	0.0216392	3330.79	0.0219239	5539.71	0.0234899	907.905	0.0227781	7466.49
0.0224933	6327.67	0.0230628	125.365	0.0219239	8483.18	0.0264795	1530.21	0.0217815	3257.67	0.0220662	5379.22	0.0236322	858.8	0.0229204	7186.32
0.0226357	6204.58	0.0232052	123.449	0.0220662	8240.57	0.0266218	1482.44	0.0219239	3187.63	0.0222086	5244.38	0.0237746	796.518	0.0230628	6926.63
0.0227781	6039.87	0.0233475	123.604	0.0222086	8065.13	0.0267642	1432.63	0.0220662	3096.09	0.022351	5095.15	0.023917	783.733	0.0232052	6715.26
0.0229204	5846.84	0.0234899	123.936	0.022351	7869.05	0.0269066	1393.39	0.0222086	3029.25	0.0224933	4945.17	0.0240593	757.113	0.0233475	6540.82
0.0230628	5688.63	0.0236322	121.336	0.0224933	7638.82	0.0270489	1366.93	0.022351	2954.98	0.0226357	4836.3	0.0242017	707.277	0.0234899	6404.97
0.0232052	5540.64	0.0237746	117.558	0.0226357	7496.29	0.0271913	1348.67	0.0224933	2858.7	0.0227781	4733.04	0.024344	666.817	0.0236322	6255.42
0.0233475	5425.26	0.023917	114.341	0.0227781	7342.54	0.0273337	1316.45	0.0226357	2779.24	0.0229204	4647.91	0.0244864	628.616	0.0237746	6120.36
0.0234899	5373.48	0.0240593	112.087	0.0229204	7133.1	0.027476	1281.42	0.0227781	2715.17	0.0230628	4563.99	0.0246288	600.333	0.023917	5995.42
0.0236322	5278.7	0.0242017	111.445	0.0230628	6948.61	0.0276184	1238.28	0.0229204	2653.97	0.0232052	4439.59	0.0247711	608.622	0.0240593	5833.7
0.0237746	5171.69	0.024344	110.641	0.0232052	6782.44	0.0277607	1212.46	0.0230628	2600.42	0.0233475	4304.54	0.0249135	581.641	0.0242017	5689.54
0.023917	5048.03	0.0244864	109.196	0.0233475	6643.3	0.0279031	1198.32	0.0232052	2546.06	0.0234899	4190.82	0.0250559	549.594	0.0243441	5552.45
0.0240593	4894.14	0.0246288	106.547	0.0234899	6505.27	0.0280455	1186.58	0.0233475	2489.96	0.0236322	4090.22	0.0251982	543.237	0.0244864	5388.28
0.0242017	4739.54	0.0247711	106.264	0.0236322	6343.38	0.0281878	1168.89	0.0234899	2438.63	0.0237746	3997.11	0.0253406	558.945	0.0246288	5261.24
0.024344	4651.56	0.0249135	105.13	0.0237746	6206.18	0.0283302	1145.28	0.0236322	2382.28	0.023917	3937.95	0.0254829	527.675	0.0247711	5127.62
0.0244864	4577.76	0.0250559	101.406	0.023917	6087.12	0.0284726	1137.63	0.0237746	2341.13	0.0240593	3832.83	0.0256253	484.667	0.0249135	4958.74
0.0246288	4522.28	0.0251982	96.9438	0.0240593	5922.46	0.0286149	1123.34	0.023917	2299.66	0.0242017	3736.95	0.0257677	461.041	0.0250559	4811.8
0.0247711	4407.67	0.0253406	95.3337	0.0242017	5813.04	0.0287573	1099.81	0.0240593	2241.53	0.024344	3657.65	0.02591	453.794	0.0251982	4687.88
0.0249135	4256.25	0.0254829	94.1004	0.024344	5718.1	0.0288996	1076.94	0.0242017	2189.8	0.0244864	3590.49	0.0260524	428.16	0.0253406	4576.69
0.0250559	4138.97	0.0256253	94.5788	0.0244864	5626.94	0.029042	1060.24	0.024344	2150.51	0.0246288	3513.43	0.0261948	396.187	0.025483	4486.81
0.0251982	4043.82	0.0257677	95.6279	0.0246288	5534.85	0.0291844	1031.82	0.0244864	2111.15	0.0247711	3412.19	0.0263371	383.548	0.0256253	4411.29
0.0253406	3947.86	0.02591	94.4835	0.0247711	5403.38	0.0293267	992.334	0.0246288	2070.2	0.0249135	3319.43	0.0264795	384.947	0.0257677	4337.31
0.0254829	3861.83	0.0260524	92.7246	0.0249135	5227.11	0.0294691	977.973	0.0247711	2015.23	0.0250559	3263.17	0.0266218	385.02	0.02591	4229.87
0.0256253	3784.84	0.0261948	91.5946	0.0250559	5089.76	0.0296115	955.903	0.0249135	1943.83	0.0251982	3201.54	0.0267642	373.323	0.0260524	4088.45
0.0257677	3696.46	0.0263371	89.886	0.0251982	4945.65	0.0297538	920.775	0.0250559	1899.35	0.0253406	3144.15	0.0269066	356.275	0.0261948	3975.11
0.02591	3619.86	0.0264795	86.5325	0.0253406	4797.93	0.0298962	897.919	0.0251982	1863.44	0.0254829	3091.25	0.0270489	341.791	0.0263371	3893.3
0.0260524	3520.88	0.0266218	85.3682	0.025483	4695.83	0.0300385	900.056	0.0253406	1824.02	0.0256253	3039.74	0.0271913	319.99	0.0264795	3799.48
0.0261948	3455.59	0.0267642	85.4075	0.0256253	4627.85	0.0301809	898.281	0.0254829	1795.67	0.0257677	2998.66	0.0273337	294.559	0.0266218	3703.67
0.0263371	3428.01	0.0269066	84.6343	0.0257677	4560.07	0.0303233	885.762	0.0256253	1776.5	0.02591	2946.03	0.027476	271.991	0.0267642	3618.28
0.0264795	3386.77	0.0270489	82.7278	0.02591	4504.66	0.0304656	861.455	0.0257677	1759.82	0.0260524	2868.53	0.0276184	248.141	0.0269066	3524.99
0.0266218	3319.71	0.0271913	81.3685	0.0260524	4397.92	0.030608	839.336	0.02591	1727.64	0.0261948	2814.87	0.0277607	233.679	0.0270489	3434.61
0.0267642	3257.03	0.0273337	80.429	0.0261948	4312.21	0.0307504	826.985	0.0260524	1684.65	0.0263371	2787.59	0.0279031	230.915	0.0271913	3356.15
0.0269066	3198.79	0.027476	80.0048	0.0263371	4237.49	0.0308927	821.547	0.0261948	1652.14	0.0264795	2738.42	0.0280455	213.937	0.0273337	3284.03
0.0270489	3141.19	0.0276184	81.1516	0.0264795	4148.42	0.0310351	819.273	0.0263371	1626.25	0.0266218	2694.24	0.0281878	175.596	0.027476	3227.35
0.0271913	3082.04	0.0277607	81.8255	0.0266218	4045.57	0.0311774	811.275	0.0264795	1594	0.0267642	2654.77	0.0283302	167.845	0.0276184	3148.1
0.0273337	3000.17	0.0279031	81.3921	0.0267642	3965.95	0.0313198	804.56	0.0266218	1571.51	0.0269066	2585.83	0.0284726	177.068	0.0277607	3071.32
0.027476	2911.46	0.0280455	78.9456	0.0269066	3883.57	0.0314622	788.214	0.0267642	1549.33	0.0270489	2533.2	0.0286149	197.82	0.0279031	3018.48
0.0276184	2840.61	0.0281878	77.4095	0.0270489	3804.65	0.0316045	764.159	0.0269066	1526.36	0.0271913	2497.6	0.0287573	220.499	0.0280455	2968.79
0.0277607	2787.96	0.0283302	76.7075	0.0271913	3722.2	0.0317469	748.121	0.0270489	1504.06	0.0273337	2457.81	0.0288996	223.718	0.0281878	2916.86
0.0279031	2743.75	0.0284726	76.2797	0.0273337	3649.21	0.0318892	742.602	0.0271913	1475.01	0.027476	2400.4	0.029042	201.192	0.0283302	2861.93
0.0280455	2706.66	0.0286149	75.1379	0.027476	3581.66	0.0320316	734.328	0.0273337	1436.74	0.0276184	2340.14	0.0291844	171.515	0.0284726	2792.26
0.0281878	2678.73	0.0287573	74.6832	0.0276184	3505.58	0.032174	731.539	0.027476	1406.4	0.0277607	2287.32	0.0293267	157.371	0.0286149	2725.57
0.0283302	2636.65	0.0288996	74.9163	0.0277607	3440.52	0.0323163	718.627	0.0276184	1385.19	0.0279031	2244.62	0.0294691	143.682	0.0287573	2656.4
0.0284726	2591.66	0.029042	76.1968	0.0279031	3413.91	0.0324587	705.589	0.0277607	1363.88	0.0280455	2228.45	0.0296115	144.972	0.0288996	2593.48
0.0286149	2559.93	0.0291844	76.4954	0.0280455	3379.93	0.0326011	692.799	0.0279031	1346.08	0.0281878	2228.29	0.0297538	142.67	0.029042	2540.83
0.0287573	2540.96	0.0293267	77.7986	0.0281878	3307.18	0.0327434	685.009	0.0280455	1324.38	0.0283302	2207.99	0.0298962	148.042	0.0291844	2500.52
0.0288996	2472.13	0.0294691	76.7897	0.0283302	3223.26	0.0328858	673.926	0.0281878	1304.9	0.0284726	2147.18	0.0300385	148.548	0.0293267	2447.57
0.029042	2405.99	0.0296115	74.5511	0.0284726	3131.57	0.0330281	661.04	0.0283302	1283.58	0.0286149	2103.44	0.0301809	151.153	0.0294691	2399.86
0.0291844	2360.16	0.0297538	72.2653	0.0286149	3076.68	0.0331705	650.92	0.0284726	1263.08	0.0287573	2094.45	0.0303233	134.746	0.0296115	2357.97
0.0293267	2326.16	0.0298962	71.9311	0.0287573	3034.75	0.0333129	634.261	0.0286149	1244.55	0.0288996	2071.39	0.0304656	117.714	0.0297538	2315.51
0.0294691	2309.89	0.0300385	71.1206	0.0288996	2977.47	0.0334552	617.449	0.0287573	1228.68	0.029042	2043.29	0.030608	99.3297	0.0298962	2277.54
0.0296115	2264.77	0.0301809	69.8218	0.029042	2937.19	0.0335976	606.974	0.0288996	1207.6	0.0291844	1999.34	0.0307504	88.6289	0.0300385	2236.7
0.0297538	2215.36	0.0303233	69.4618	0.0291844	2900.34	0.03374	601.902	0.029042	1184.23	0.0293267	1981.07	0.0308927	72.7374	0.0301809	2192.29
0.0298962	2176.66	0.0304656	69.3238	0.0293267	2863.94	0.0338823	601.623	0.0291844	1157.22	0.0294691	1951.37	0.0310351	51.1169	0.0303233	2154.78
0.0300385	2130.02	0.030608	68.4661	0.0294691	2808.43	0.0340247	594.312	0.0293267	1138.15	0.0296115	1911.95	0.0311774	35.7017	0.0304656	2104.2
0.0301809	2069.07	0.0307504	68.3232	0.0296115	2743.58	0.034167	586.72	0.0294691	1124.19	0.0297538	1870.99	0.0313198	41.7523	0.030608	2064.56
0.0303233	2020.2	0.0308927	67.9185	0.0297538	2698.43	0.0343094	574.172	0.0296115	1107.06	0.0298962	1849.47	0.0314622	66.0888	0.0307504	2020.42
0.0304656	1988.96	0.0310351	66.9782	0.0298962	2673.15	0.0344518	565.734	0.0297538	1091.45	0.0300385	1830.45	0.0316045	91.9085	0.0308927	1980.76
0.030608	1983.3	0.0311774	67.1989	0.0300385	2639.93	0.0345941	571.933	0.0298962	1082.64	0.0301809	1806.72	0.0317469	87.0941	0.0310351	1944.78
0.0307504	1962.89	0.0313198	66.466	0.0301809	2596.81	0.0347365	569.062	0.0300385	1073.35	0.0303233	1792.97	0.0318892	77.5292	0.0311774	1914.74
0.0308927	1952.3	0.0314622	66.1704	0.0303233	2561.52	0.0348788	566.424	0.0301809	1061.91	0.0304656	1771.29	0.0320316	65.6859	0.0313198	1883.39
0.0310351	1924.91	0.0316045	67.0191	0.0304656	2531.84	0.0350212	563.807	0.0303233	1046.01	0.030608	1746.59	0.032174	58.8359	0.0314622	1865.37
0.0311774	1890.18	0.0317469	67.8667	0.030608	2496.75	0.0351636	562.903	0.0304656	1022.42	0.0307504	1722.77	0.0323163	45.0018	0.0316045	1845.92
0.0313198	1843.58	0.0318892	66.5882	0.0307504	2446.9	0.0353059	554.528	0.030608	1007.29	0.0308927	1710.19	0.0324587	37.4417	0.0317469	1812.32
0.0314622	1819.81	0.0320316	65.7546	0.0308927	2382.49	0.0354483	536.662	0.0307504	995.701	0.0310351	1688.49	0.0326011	57.0973	0.0318892	1787.99
0.0316045	1816.4	0.032174	65.61	0.0310351	2332.72	0.0355907	532.33	0.0308927	979.924	0.0311774	1661.74	0.0327434	77.5046	0.0320316	1768.2
0.0317469	1807.8	0.0323163	65.0584	0.0311774	2306.98	0.035733	536.875	0.0310351	968.85	0.0313198	1633.47	0.0328858	65.5023	0.032174	1737.26
0.0318892	1780.35	0.0324587	64.5498	0.0313198	2285.87	0.0358754	541.029	0.0311774	954.672	0.0314622	1611.18	0.0330281	61.803	0.0323163	1705.07
0.0320316	1758.22	0.0326011	64.9037	0.0314622	2257.78	0.0360177	532.105	0.0313198	937.564	0.0316045	1585.04	0.0331705	43.9213	0.0324587	1678.17
0.032174	1745.01	0.0327434	66.3244	0.0316045	2232.72	0.0361601	519.495	0.0314622	925.963	0.0317469	1566.13	0.0333129	35.3005	0.0326011	1650.21
0.0323163	1727.93	0.0328858	67.7826	0.0317469	2207.26	0.0363025	505.915	0.0316045	913.567	0.0318892	1549.07	0.0334552	41.1667	0.0327434	1619.96
0.0324587	1695.16	0.0330281	67.6932	0.0318892	2199.45	0.0364448	492.183	0.0317469	902.239	0.0320316	1540.76	0.0335976	54.9147	0.0328858	1587.01
0.0326011	1648.79	0.0331705	66.1562	0.0320316	2166.95	0.0365872	485.915	0.0318892	889.576	0.032174	1532.5	0.03374	64.9462	0.0330281	1559.42
0.0327434	1613.01	0.0333129	64.9245	0.032174	2124.32	0.0367295	485.688	0.0320316	882.584	0.0323163	1532.08	0.0338823	71.1807	0.0331705	1533.56
0.0328858	1592.52	0.0334552	64.266	0.0323163	2096.23	0.0368719	482.111	0.032174	869.921	0.0324587	1528.06	0.0340247	92.8473	0.0333129	1508.63
0.0330281	1566.6	0.0335976	63.5043	0.0324587	2082.56	0.0370143	464.341	0.0323163	859.547	0.0326011	1521.19	0.034167	107.93	0.0334552	1481.45
0.0331705	1542.58	0.03374	62.4312	0.0326011	2064.08	0.0371566	457.213	0.0324587	855.154	0.0327434	1499.15	0.0343094	94.6953	0.0335976	1455.48
0.0333129	1497.31	0.0338823	62.3183	0.0327434	2030.74	0.037299	460.429	0.0326011	850.29	0.0328858	1457.59	0.0344518	76.2072	0.03374	1439.13
0.0334552	1477.15	0.0340247	62.4275	0.0328858	1997.45	0.0374414	467.921	0.0327434	846.767	0.0330281	1426.2	0.0345941	58.7248	0.0338823	1430.02
0.0335976	1484.71	0.034167	63.7328	0.0330281	1954.47	0.0375837	467.825	0.0328858	835.983	0.0331705	1423.72	0.0347365	58.9801	0.0340247	1420.8
0.03374	1489.12	0.0343094	65.2337	0.0331705	1918.51	0.0377261	469.512	0.0330281	820.657	0.0333129	1423.74	0.0348788	33.6005	0.034167	1411.82
0.0338823	1463.63	0.0344518	65.6727	0.0333129	1881.58	0.0378684	466.936	0.0331705	802.542	0.0334552	1425.29	0.0350212	22.2722	0.0343094	1399.89
0.0340247	1436.45	0.0345941	66.1079	0.0334552	1863.23	0.0380108	451.765	0.0333129	780.716	0.0335976	1416.13	0.0351636	24.3705	0.0344518	1373.11
0.034167	1426.15	0.0347365	65.6749	0.0335976	1843.5	0.0381532	435.644	0.0334552	767.434	0.03374	1394.57	0.0353059	27.9933	0.0345941	1347.82
0.0343094	1415.06	0.0348788	65.1131	0.03374	1815.35	0.0382955	432.013	0.0335976	757.274	0.0338823	1376.27	0.0354483	31.8764	0.0347365	1330.33
0.0344518	1412.74	0.0350212	64.0967	0.0338823	1794.08	0.0384379	429.555	0.03374	753.614	0.0340247	1382.08	0.0355907	25.0556	0.0348788	1322.98
0.0345941	1408.98	0.0351636	64.5146	0.0340247	1773.54	0.0385803	419.174	0.0338823	748.712	0.034167	1383.63	0.035733	34.6132	0.0350212	1304.44
0.0347365	1413.18	0.0353059	65.2221	0.034167	1765.43	0.0387226	420.702	0.0340247	742.415	0.0343094	1370.06	0.0358754	34.0065	0.0351636	1293.39
0.0348788	1401.52	0.0354483	64.3254	0.0343094	1745.77	0.038865	425.748	0.034167	730.335	0.0344518	1358.69	0.0360177	39.4885	0.0353059	1279.74
0.0350212	1379.42	0.0355907	62.4366	0.0344518	1732.91	0.0390073	422.094	0.0343094	719.605	0.0345941	1354.86	0.0361601	38.0215	0.0354483	1258.98
0.0351636	1353.32	0.035733	62.143	0.0345941	1710.92	0.0391497	416.865	0.0344518	712.304	0.0347365	1339.13	0.0363025	66.2028	0.0355907	1238.48
0.0353059	1330.83	0.0358754	61.9472	0.0347365	1697.77	0.0392921	411.087	0.0345941	707.687	0.0348788	1323.01	0.0364448	82.4731	0.035733	1228.99
0.0354483	1315.2	0.0360177	61.5466	0.0348788	1680.01	0.0394344	401.258	0.0347365	703.483	0.0350212	1310.11	0.0365872	92.6619	0.0358754	1229.43
0.0355907	1294.55	0.0361601	61.1383	0.0350212	1663.51	0.0395768	392.446	0.0348788	692.261	0.0351636	1301.25	0.0367295	83.8731	0.0360177	1221.67
0.035733	1284.02	0.0363025	60.8328	0.0351636	1638.13	0.0397191	382.818	0.0350212	683.053	0.0353059	1286.78	0.0368719	82.7054	0.0361601	1199.53
0.0358754	1267.85	0.0364448	61.7632	0.0353059	1615.46	0.0398615	383.822	0.0351636	677.832	0.0354483	1286.2	0.0370143	106.641	0.0363025	1175.68
0.0360177	1241	0.0365872	62.4758	0.0354483	1594.35	0.0400039	386.934	0.0353059	679.818	0.0355907	1276.31	0.0371566	120.719	0.0364448	1174.4
0.0361601	1203.3	0.0367295	62.6617	0.0355907	1579.16	0.0401462	396.515	0.0354483	677.885	0.035733	1266.71	0.037299	114.348	0.0365872	1181.31
0.0363025	1190.31	0.0368719	61.5372	0.035733	1576	0.0402886	390.732	0.0355907	671.81	0.0358754	1260.6	0.0374414	90.7377	0.0367296	1185.1
0.0364448	1199.16	0.0370143	60.4568	0.0358754	1577.43	0.0404309	380.387	0.035733	663.297	0.0360177	1250	0.0375837	85.1421	0.0368719	1184.87
0.0365872	1210.98	0.0371566	58.913	0.0360177	1555.83	0.0405733	374.146	0.0358754	655.604	0.0361601	1223.01	0.0377261	92.4744	0.0370143	1179.66
0.0367295	1199.93	0.037299	58.4406	0.0361601	1531.59	0.0407157	371.575	0.0360177	648.116	0.0363025	1213.42	0.0378684	88.4437	0.0371566	1162.26
0.0368719	1177.6	0.0374414	59.7222	0.0363025	1525.59	0.040858	369.031	0.0361601	641.156	0.0364448	1210.16	0.0380108	83.8822	0.037299	1137.93
0.0370143	1161.16	0.0375837	61.3198	0.0364448	1512.54	0.0410004	359.373	0.0363025	635.79	0.0365872	1219.47	0.0381532	97.6912	0.0374414	1109.85
0.0371566	1150.29	0.0377261	61.0552	0.0365872	1492.22	0.0411428	369.014	0.0364448	623.453	0.0367295	1219.05	0.0382955	126.272	0.0375837	1096.12
0.037299	1142.38	0.0378684	62.4465	0.0367295	1477.83	0.0412851	368.724	0.0365872	614.48	0.0368719	1217.15	0.0384379	123.86	0.0377261	1091.52
0.0374414	1136.26	0.0380108	64.3938	0.0368719	1482.62	0.0414275	354.941	0.0367295	612.929	0.0370143	1199.85	0.0385803	105.976	0.0378684	1093.06
0.0375837	1135.44	0.0381532	64.7942	0.0370143	1486.21	0.0415698	342.005	0.0368719	616.119	0.0371566	1193.62	0.0387226	85.7067	0.0380108	1081.73
0.0377261	1117.99	0.0382955	64.0369	0.0371566	1473.88	0.0417122	341.572	0.0370143	610.159	0.037299	1185.7	0.038865	84.3048	0.0381532	1065.55
0.0378684	1102.49	0.0384379	65.6898	0.037299	1452.63	0.0418546	341.457	0.0371566	602.87	0.0374414	1183.24	0.0390073	78.1425	0.0382955	1054.68
0.0380108	1083.81	0.0385803	65.7017	0.0374414	1423.53	0.0419969	339.309	0.037299	598.353	0.0375837	1182.02	0.0391497	76.6438	0.0384379	1050.76
0.0381532	1048.29	0.0387226	63.9708	0.0375837	1407.02	0.0421393	336.469	0.0374414	588.618	0.0377261	1188.1	0.0392921	69.6228	0.0385803	1047.89
0.0382955	1032.22	0.038865	61.9746	0.0377261	1392.65	0.0422816	332.607	0.0375837	577.371	0.0378684	1186.41	0.0394344	83.448	0.0387226	1048.38
0.0384379	1042.82	0.0390073	60.933	0.0378684	1372.95	0.042424	328.445	0.0377261	569.492	0.0380108	1179.04	0.0395768	96.7941	0.038865	1042.32
0.0385803	1056.5	0.0391497	61.2963	0.0380108	1365.54	0.0425664	321.331	0.0378684	563.645	0.0381532	1169.24	0.0397191	113.295	0.0390073	1033.48
0.0387226	1047.04	0.0392921	62.0592	0.0381532	1347.49	0.0427087	310.138	0.0380108	562.41	0.0382955	1154.17	0.0398615	111.529	0.0391497	1025.94
0.038865	1029.46	0.0394344	62.3192	0.0382955	1338.4	0.0428511	308.622	0.0381532	557.235	0.0384379	1145.6	0.0400039	99.3361	0.0392921	1006.9
0.0390073	1025.49	0.0395768	62.9972	0.0384379	1325.99	0.0429935	310.042	0.0382955	551.817	0.0385803	1145.68	0.0401462	109.577	0.0394344	987.073
0.0391497	1033.06	0.0397191	64.7405	0.0385803	1329.15	0.0431358	319.619	0.0384379	546.51	0.0387226	1145.04	0.0402886	117.658	0.0395768	968.973
0.0392921	1024.73	0.0398615	64.9146	0.0387226	1327.42	0.0432782	324.547	0.0385803	539.68	0.038865	1137.32	0.0404309	131.007	0.0397191	951.671
0.0394344	1012.28	0.0400039	62.575	0.038865	1320.76	0.0434205	327.661	0.0387226	537.058	0.0390073	1141.74	0.0405733	115.042	0.0398615	943.999
0.0395768	997.224	0.0401462	61.7976	0.0390073	1312.21	0.0435629	319.933	0.038865	535.926	0.0391497	1151.48	0.0407157	113.937	0.0400039	947.195
0.0397191	986.738	0.0402886	62.0985	0.0391497	1308.18	0.0437053	309.833	0.0390073	534.392	0.0392921	1142.9	0.040858	121.507	0.0401462	948.371
0.0398615	966.602	0.0404309	61.7182	0.0392921	1302.85	0.0438476	303.741	0.0391497	528.835	0.0394344	1122.86	0.0410004	120.367	0.0402886	946.779
0.0400039	963.035	0.0405733	61.4434	0.0394344	1291.94	0.04399	310.594	0.0392921	525.263	0.0395768	1116.02	0.0411428	119.727	0.0404309	945.328
0.0401462	966.502	0.0407157	61.3822	0.0395768	1279.49	0.0441323	316.986	0.0394344	521.411	0.0397191	1118.86	0.0412851	112.247	0.0405733	947.713
0.0402886	965.828	0.040858	61.595	0.0397191	1254.44	0.0442747	313.381	0.0395768	515.481	0.0398615	1112.96	0.0414275	119.673	0.0407157	946.837
0.0404309	967.428	0.0410004	60.4105	0.0398615	1242.25	0.0444171	307.954	0.0397191	507.221	0.0400039	1110.58	0.0415698	122.185	0.040858	947.079
0.0405733	973.083	0.0411428	61.8645	0.0400039	1239.12	0.0445594	304.771	0.0398615	502.678	0.0401462	1102.93	0.0417122	121.498	0.0410004	941
0.0407157	977.044	0.0412851	63.7383	0.0401462	1237.49	0.0447018	297.928	0.0400039	505.251	0.0402886	1098.46	0.0418546	135.07	0.0411428	935.945
0.040858	966.659	0.0414275	63.409	0.0402886	1225.36	0.0448441	291.961	0.0401462	501.84	0.0404309	1090.02	0.0419969	138.441	0.0412851	922.117
0.0410004	950.166	0.0415698	62.8832	0.0404309	1216.11	0.0449865	285.651	0.0402886	498.704	0.0405733	1094.19	0.0421393	146.777	0.0414275	912.064
0.0411428	932.216	0.0417122	63.126	0.0405733	1206.68	0.0451289	283.002	0.0404309	492.208	0.0407157	1091.08	0.0422816	151.784	0.0415698	903.061
0.0412851	934.637	0.0418546	64.8374	0.0407157	1201.21	0.0452712	274.691	0.0405733	487.352	0.040858	1085.12	0.042424	161.661	0.0417122	904.025
0.0414275	929.942	0.0419969	65.8555	0.040858	1187.79	0.0454136	272.91	0.0407157	482.443	0.0410004	1081.97	0.0425664	168.475	0.0418546	898.1
0.0415698	919.319	0.0421393	65.1562	0.0410004	1169.51	0.0455559	280.984	0.040858	478.933	0.0411428	1075.89	0.0427087	165.8	0.0419969	888.653
0.0417122	897.02	0.0422816	63.6282	0.0411428	1157.24	0.0456983	290.858	0.0410004	477.237	0.0412851	1069.94	0.0428511	141.133	0.0421393	878.149
0.0418546	886.752	0.042424	63.0544	0.0412851	1148.82	0.0458407	293.789	0.0411428	479.125	0.0414275	1069.46	0.0429935	132.876	0.0422816	865.154
0.0419969	877.673	0.0425664	61.9144	0.0414275	1147.83	0.045983	292.696	0.0412851	478.43	0.0415698	1075.56	0.0431358	140.712	0.042424	859.8
0.0421393	870.235	0.0427087	60.4946	0.0415698	1151.09	0.0461254	289.449	0.0414275	473.734	0.0417122	1080.93	0.0432782	151.611	0.0425664	852.583
0.0422816	858.922	0.0428511	60.5379	0.0417122	1149.2	0.0462678	287.903	0.0415698	468.157	0.0418546	1079.45	0.0434205	137.66	0.0427087	856.302
0.042424	855.98	0.0429935	60.4368	0.0418546	1141.3	0.0464101	274.503	0.0417122	464.496	0.0419969	1077.16	0.0435629	141.192	0.0428511	849.458
0.0425664	866.221	0.0431358	59.7273	0.0419969	1130.36	0.0465525	258.444	0.0418546	458.342	0.0421393	1072.85	0.0437053	153.875	0.0429935	841.229
0.0427087	869.501	0.0432782	59.3107	0.0421393	1117.65	0.0466948	252.34	0.0419969	451.355	0.0422816	1070.93	0.0438476	158.182	0.0431358	842.496
0.0428511	850.4	0.0434205	59.724	0.0422816	1100.08	0.0468372	256.637	0.0421393	445.122	0.042424	1068.63	0.04399	167.776	0.0432782	849.053
0.0429935	820.369	0.0435629	60.8177	0.042424	1101.95	0.0469796	255.668	0.0422816	441.737	0.0425664	1052.19	0.0441323	157.412	0.0434205	856.961
0.0431358	812.501	0.0437053	61.3533	0.0425664	1104.85	0.0471219	257.554	0.042424	437.536	0.0427087	1048.98	0.0442747	150.811	0.0435629	854.781
0.0432782	817.824	0.0438476	62.2163	0.0427087	1108.44	0.0472643	256.064	0.0425664	435.832	0.0428511	1039.5	0.0444171	149.16	0.0437053	846.852
0.0434205	811.486	0.04399	62.025	0.0428511	1112.6	0.0474066	247.925	0.0427087	432.183	0.0429935	1025.6	0.0445594	160.921	0.0438476	832.355
0.0435629	796.484	0.0441323	60.6278	0.0429935	1109.23	0.047549	240.174	0.0428511	432.39	0.0431358	1012.87	0.0447018	165.304	0.04399	823.761
0.0437053	798.131	0.0442747	59.1296	0.0431358	1095.91	0.0476914	236.831	0.0429935	436.978	0.0432782	1016.91	0.0448441	171.478	0.0441323	816.505
0.0438476	809.197	0.0444171	59.6484	0.0432782	1073.26	0.0478337	233.182	0.0431358	437.768	0.0434205	1022.93	0.0449865	170.808	0.0442747	814.37
0.04399	809.385	0.0445594	60.9416	0.0434205	1053.57	0.0479761	228.34	0.0432782	430.53	0.0435629	1024.37	0.0451289	160.832	0.0444171	812.14
0.0441323	810.452	0.0447018	60.3831	0.0435629	1041.12	0.0481184	231.901	0.0434205	420.158	0.0437053	1012.84	0.0452712	153.879	0.0445594	809.17
0.0442747	807.615	0.0448441	58.7691	0.0437053	1023.64	0.0482608	239.119	0.0435629	418.025	0.0438476	1002.19	0.0454136	167.91	0.0447018	798.508
0.0444171	808.767	0.0449865	59.3437	0.0438476	1011.83	0.0484032	244.197	0.0437053	415.671	0.04399	1000.28	0.0455559	178.715	0.0448441	798.903
0.0445594	800.928	0.0451289	59.1917	0.04399	1012.27	0.0485455	242.909	0.0438476	410.017	0.0441323	1014.23	0.0456983	179.243	0.0449865	799.132
0.0447018	793.392	0.0452712	57.938	0.0441323	1021.13	0.0486879	241.773	0.04399	402.49	0.0442747	1013.16	0.0458407	181.872	0.0451289	798.169
0.0448441	787.909	0.0454136	58.4624	0.0442747	1026.99	0.0488302	233.876	0.0441323	401.008	0.0444171	996.286	0.045983	178.58	0.0452712	791.302
0.0449865	773.058	0.0455559	59.9351	0.0444171	1020.92	0.0489726	224.071	0.0442747	400.865	0.0445594	996.805	0.0461254	154.189	0.0454136	785.097
0.0451289	757.142	0.0456983	61.1252	0.0445594	1012.2	0.049115	221.964	0.0444171	399.074	0.0447018	1005.05	0.0462678	126.718	0.0455559	769.89
0.0452712	755.813	0.0458407	60.7564	0.0447018	997.246	0.0492573	220.692	0.0445594	395.881	0.0448441	992.737	0.0464101	118.209	0.0456983	758.246
0.0454136	757.432	0.045983	58.196	0.0448441	979.53	0.0493997	214.068	0.0447018	394.269	0.0449865	978.812	0.0465525	127.592	0.0458407	759.494
0.0455559	758.146	0.0461254	56.961	0.0449865	963.778	0.049542	208.153	0.0448441	390.292	0.0451289	972.455	0.0466948	129.578	0.045983	763.284
0.0456983	751.701	0.0462678	56.9683	0.0451289	962.178	0.0496844	204.931	0.0449865	384.403	0.0452712	966.509	0.0468372	132.663	0.0461254	762.464
0.0458407	744.08	0.0464101	57.7275	0.0452712	964.642	0.0498268	202.424	0.0451289	381.772	0.0454136	955.799	0.0469796	145.495	0.0462678	753.076
0.045983	745.647	0.0465525	58.1085	0.0454136	963.293	0.0499691	198.568	0.0452712	384.156	0.0455559	957.945	0.0471219	137.204	0.0464101	741.465
0.0461254	752.376	0.0466948	57.3927	0.0455559	953.693	0.0501115	197.58	0.0454136	384.397	0.0456983	959.35	0.0472643	121.237	0.0465525	725.469
0.0462678	750.554	0.0468372	55.9159	0.0456983	947.757	0.0502538	195.287	0.0455559	382.521	0.0458407	951.425	0.0474066	119.77	0.0466948	716.95
0.0464101	728.952	0.0469796	54.3041	0.0458407	949.07	0.0503962	202.745	0.0456983	377.84	0.045983	951.391	0.047549	141.081	0.0468372	719.862
0.0465525	706.676	0.0471219	54.6335	0.045983	956.164	0.0505386	207.291	0.0458407	374.398	0.0461254	953.76	0.0476914	172.715	0.0469796	727.624
0.0466948	700.646	0.0472643	54.6787	0.0461254	954.973	0.0506809	211.996	0.045983	373.375	0.0462678	962.325	0.0478337	189.673	0.0471219	731.644
0.0468372	693.193	0.0474066	55.7128	0.0462678	942.988	0.0508233	209.414	0.0461254	371.061	0.0464101	969.736	0.0479761	192.855	0.0472643	733.092
0.0469796	681.795	0.047549	55.8202	0.0464101	935.383	0.0509657	204.464	0.0462678	368.95	0.0465525	967.185	0.0481184	202.35	0.0474066	732.781
0.0471219	673.961	0.0476914	55.9822	0.0465525	927.191	0.051108	197.053	0.0464101	364.526	0.0466948	960.877	0.0482608	209.23	0.047549	728.245
0.0472643	687.885	0.0478337	57.3976	0.0466948	916.349	0.0512504	191.713	0.0465525	359.031	0.0468372	952.146	0.0484032	194.887	0.0476914	725.749
0.0474066	687.685	0.0479761	58.9441	0.0468372	916.036	0.0513927	183.151	0.0466948	353.114	0.0469796	953.324	0.0485455	161.52	0.0478337	727.522
0.047549	686.691	0.0481184	59.6274	0.0469796	913.898	0.0515351	182.815	0.0468372	351.961	0.0471219	950.228	0.0486879	151.415	0.0479761	724.896
0.0476914	681.218	0.0482608	58.8501	0.0471219	912.298	0.0516775	183.723	0.0469796	350.722	0.0472643	953.302	0.0488302	133.453	0.0481184	719.626
0.0478337	668.585	0.0484032	57.639	0.0472643	907.488	0.0518198	173.878	0.0471219	347.706	0.0474066	952.641	0.0489726	122.464	0.0482608	715.985
0.0479761	647.162	0.0485455	56.8244	0.0474066	899.987	0.0519622	171.574	0.0472643	344.789	0.047549	944.942	0.049115	120.186	0.0484032	708.344
0.0481184	637.689	0.0486879	55.7574	0.047549	890.093	0.0521045	174.186	0.0474066	343.711	0.0476914	938.974	0.0492573	135.254	0.0485455	702.572
0.0482608	644.034	0.0488302	55.3266	0.0476914	879.739	0.0522469	167.648	0.047549	344.121	0.0478337	941.64	0.0493997	142.325	0.0486879	702.378
0.0484032	651.241	0.0489726	54.1778	0.0478337	877.129	0.0523893	160.26	0.0476914	342.96	0.0479761	941.776	0.049542	147.217	0.0488302	703.723
0.0485455	659.666	0.049115	54.3396	0.0479761	877.114	0.0525316	161.078	0.0478337	343.979	0.0481184	937.684	0.0496844	149.388	0.0489726	700.329
0.0486879	659.367	0.0492573	54.859	0.0481184	873.56	0.052674	166.135	0.0479761	343.907	0.0482608	938.691	0.0498268	144.899	0.049115	701.423
0.0488302	660.813	0.0493997	55.0127	0.0482608	862.858	0.0528163	160.226	0.0481184	347.681	0.0484032	948.457	0.0499691	136.323	0.0492573	706.69
0.0489726	656.752	0.049542	54.751	0.0484032	852.908	0.0529587	160.853	0.0482608	347.463	0.0485455	947.28	0.0501115	133.857	0.0493997	700.775
0.049115	642.663	0.0496844	54.0795	0.0485455	840.905	0.0531011	167.998	0.0484032	342.268	0.0486879	928.077	0.0502538	141.062	0.049542	694.946
0.0492573	622.645	0.0498268	53.6594	0.0486879	829.469	0.0532434	173.505	0.0485455	333.025	0.0488302	923.624	0.0503962	135.125	0.0496844	684.402
0.0493997	622.363	0.0499691	53.5709	0.0488302	828.095	0.0533858	171.927	0.0486879	324.984	0.0489726	920.705	0.0505386	139.668	0.0498268	677.248
0.049542	632.095	0.0501115	54.0953	0.0489726	832.673	0.0535281	173.867	0.0488302	320.239	0.049115	911.078	0.0506809	139.587	0.0499691	670.268
0.0496844	646.908	0.0502538	54.3203	0.049115	830.819	0.0536705	169.2	0.0489726	315.166	0.0492573	896.142	0.0508233	130.566	0.0501115	667.392
0.0498268	629.664	0.0503962	54.0316	0.0492573	825.028	0.0538129	161.417	0.049115	314.288	0.0493997	888.345	0.0509657	110.31	0.0502538	659.677
0.0499691	624.713	0.0505386	53.9738	0.0493997	814.173	0.0539552	154.565	0.0492573	313.543	0.049542	885.025	0.051108	107.866	0.0503962	651.66
0.0501115	620.788	0.0506809	53.2039	0.049542	815.63	0.0540976	153.945	0.0493997	310.518	0.0496844	883.113	0.0512504	116.526	0.0505386	643.747
0.0502538	614.316	0.0508233	52.7636	0.0496844	810.73	0.0542399	147.404	0.049542	308.505	0.0498268	888.796	0.0513927	129.018	0.0506809	646.541
0.0503962	610.597	0.0509657	53.1623	0.0498268	804.167	0.0543823	141.418	0.0496844	307.863	0.0499691	890.636	0.0515351	159.604	0.0508233	656.49
0.0505386	600.131	0.051108	52.35	0.0499691	790.725	0.0545247	139.23	0.0498268	309.046	0.0501115	890.031	0.0516775	177.936	0.0509657	664.627
0.0506809	593.788	0.0512504	51.2312	0.0501115	779.742	0.054667	138.344	0.0499691	311.143	0.0502538	883.107	0.0518198	155.058	0.051108	662.007
0.0508233	596.038	0.0513927	51.3145	0.0502538	770.962	0.0548094	137.137	0.0501115	311.057	0.0503962	876.334	0.0519622	121.476	0.0512504	653.954
0.0509657	597.345	0.0515351	52.6463	0.0503962	763.972	0.0549517	138.236	0.0502538	306.6	0.0505386	868.555	0.0521045	119.559	0.0513927	649.841
0.051108	590.682	0.0516775	53.2335	0.0505386	768.651	0.0550941	137.094	0.0503962	302.614	0.0506809	859.234	0.0522469	134.345	0.0515351	651.953
0.0512504	589.636	0.0518198	52.937	0.0506809	770.179	0.0552365	132.947	0.0505386	299.689	0.0508233	849.125	0.0523893	137.328	0.0516775	651.362
0.0513927	587.344	0.0519622	52.0984	0.0508233	761.835	0.0553788	136.516	0.0506809	295.119	0.0509657	842.339	0.0525316	140.053	0.0518198	647.559
0.0515351	582.569	0.0521045	50.8031	0.0509657	749.735	0.0555212	140.541	0.0508233	292.774	0.051108	845.09	0.052674	126.689	0.0519622	638.017
0.0516775	576.532	0.0522469	49.3835	0.051108	747.414	0.0556635	134.855	0.0509657	295.795	0.0512504	849.709	0.0528163	94.5351	0.0521045	630.797
0.0518198	579.448	0.0523893	48.2841	0.0512504	750.973	0.0558059	127.398	0.051108	297.623	0.0513927	844.949	0.0529587	65.8029	0.0522469	619.402
0.0519622	581.998	0.0525316	47.8111	0.0513927	750.155	0.0559483	126.071	0.0512504	296.745	0.0515351	833.573	0.0531011	65.6184	0.0523893	615.095
0.0521045	581.641	0.052674	48.0252	0.0515351	747.991	0.0560906	130.499	0.0513927	292.471	0.0516775	829.58	0.0532434	84.6499	0.0525316	615.24
0.0522469	575.638	0.0528163	48.8819	0.0516775	746.193	0.056233	122.995	0.0515351	289.343	0.0518198	832.342	0.0533858	96.7237	0.052674	611.02
0.0523893	556.047	0.0529587	49.0236	0.0518198	737.201	0.0563753	107.916	0.0516775	289.015	0.0519622	843.407	0.0535281	119.225	0.0528163	604.492
0.0525316	545.925	0.0531011	49.0724	0.0519622	730.119	0.0565177	101.223	0.0518198	287.821	0.0521045	847.27	0.0536705	131.161	0.0529587	603.648
0.052674	549.749	0.0532434	48.7644	0.0521045	729.082	0.0566601	98.0335	0.0519622	284.68	0.0522469	853.27	0.0538129	126.962	0.0531011	605.281
0.0528163	554.106	0.0533858	49.4137	0.0522469	728.369	0.0568024	103.898	0.0521045	284.708	0.0523893	848.424	0.0539552	123.278	0.0532434	606.166
0.0529587	554.537	0.0535281	49.8604	0.0523893	722.872	0.0569448	112.855	0.0522469	285.186	0.0525316	838.759	0.0540976	129.737	0.0533858	601.919
0.0531011	555.538	0.0536705	49.4334	0.0525316	717.646	0.0570871	121.79	0.0523893	284.221	0.052674	829.182	0.0542399	128.303	0.0535281	597.791
0.0532434	551.389	0.0538129	49.6369	0.052674	705.907	0.0572295	123.737	0.0525316	282.658	0.0528163	817.111	0.0543823	119.24	0.0536705	592.388
0.0533858	543.655	0.0539552	49.375	0.0528163	699.66	0.0573718	121.521	0.052674	280.631	0.0529587	809.135	0.0545247	117.784	0.0538129	580.163
0.0535281	526.92	0.0540976	49.199	0.0529587	690.763	0.0575142	111.827	0.0528163	276.604	0.0531011	799.402	0.054667	119.457	0.0539552	570.735
0.0536705	524.267	0.0542399	49.4063	0.0531011	684.229	0.0576566	100.751	0.0529587	272.205	0.0532434	797.133	0.0548094	112.796	0.0540976	567.376
0.0538129	542.072	0.0543823	48.5946	0.0532434	678.201	0.0577989	93.7539	0.0531011	272.271	0.0533858	799.496	0.0549517	104.861	0.0542399	579.188
0.0539552	557.391	0.0545247	47.1735	0.0533858	672.131	0.0579413	88.6624	0.0532434	272.807	0.0535281	796.832	0.0550941	90.1419	0.0543823	583.898
0.0540976	546.281	0.054667	46.8562	0.0535281	671.831	0.0580836	89.2148	0.0533858	272.872	0.0536705	789.325	0.0552365	75.7243	0.0545247	585.002
0.0542399	530.303	0.0548094	47.2155	0.0536705	673.103	0.058226	83.0389	0.0535281	270.827	0.0538129	779.471	0.0553788	67.9787	0.054667	579.814
0.0543823	526.674	0.0549517	47.2319	0.0538129	674.317	0.0583684	80.0216	0.0536705	265.36	0.0539552	774.073	0.0555212	78.841	0.0548094	571.503
0.0545247	523.452	0.0550941	46.8244	0.0539552	672.698	0.0585107	83.5115	0.0538129	259.261	0.0540976	763.677	0.0556635	84.1022	0.0549517	560.117
0.054667	515.391	0.0552365	46.4987	0.0540976	663.073	0.0586531	94.239	0.0539552	258.429	0.0542399	760.607	0.0558059	89.6506	0.0550941	556.821
0.0548094	516.54	0.0553788	46.0264	0.0542399	653.28	0.0587954	96.8553	0.0540976	255.972	0.0543823	764.797	0.0559483	74.0253	0.0552365	556.57
0.0549517	515.815	0.0555212	44.9539	0.0543823	647.715	0.0589378	95.3586	0.0542399	254.001	0.0545247	768.217	0.0560906	60.3977	0.0553788	557.201
0.0550941	506.906	0.0556635	44.294	0.0545247	646.894	0.0590802	87.9809	0.0543823	253.563	0.054667	767.63	0.056233	54.6444	0.0555212	555.558
0.0552365	501.02	0.0558059	44.2896	0.054667	639.168	0.0592225	87.0205	0.0545247	255.103	0.0548094	774.642	0.0563753	55.0463	0.0556635	551.284
0.0553788	497.357	0.0559483	44.5334	0.0548094	632.486	0.0593649	87.3615	0.054667	256.687	0.0549517	780.846	0.0565177	50.6569	0.0558059	537.582
0.0555212	497.024	0.0560906	44.7412	0.0549517	628.427	0.0595072	89.9948	0.0548094	259.456	0.0550941	784.017	0.05666	51.7272	0.0559483	531.101
0.0556635	498.087	0.056233	44.7099	0.0550941	625.33	0.0596496	87.2305	0.0549517	260.394	0.0552365	772.193	0.0568024	56.5701	0.0560906	526.672
0.0558059	495.721	0.0563753	44.4029	0.0552365	615.33	0.059792	82.6343	0.0550941	257.582	0.0553788	759.879	0.0569448	54.6827	0.056233	534.568
0.0559483	501.583	0.0565177	45.2311	0.0553788	616.826	0.0599343	75.2919	0.0552365	254.19	0.0555212	752.783	0.0570871	40.6004	0.0563753	532.731
0.0560906	505.195	0.05666	46.9155	0.0555212	612.776	0.0600767	68.9645	0.0553788	255.559	0.0556635	745.606	0.0572295	28.0616	0.0565177	532.653
0.056233	511.537	0.0568024	47.9693	0.0556635	611.656	0.060219	66.6726	0.0555212	257.748	0.0558059	733.978	0.0573718	38.3887	0.0566601	522.216
0.0563753	500.318	0.0569448	50.0184	0.0558059	597.984	0.0603614	66.3346	0.0556635	256.657	0.0559483	724.086	0.0575142	36.983	0.0568024	514.755
0.0565177	493.821	0.0570871	51.0735	0.0559483	590.529	0.0605038	63.7931	0.0558059	253.077	0.0560906	715.583	0.0576566	20.6806	0.0569448	516.622
0.05666	475.452	0.0572295	50.098	0.0560906	586.192	0.0606461	61.184	0.0559483	248.926	0.056233	717.505	0.0577989	19.3962	0.0570871	521.254
0.0568024	466.927	0.0573718	48.2396	0.056233	586.767	0.0607885	61.8023	0.0560906	249.919	0.0563753	724.385	0.0579413	37.8758	0.0572295	528.924
0.0569448	465.336	0.0575142	47.2247	0.0563753	589.515	0.0609308	58.7393	0.056233	248.96	0.0565177	728.265	0.0580836	34.8662	0.0573718	526.47
0.0570871	463.135	0.0576566	46.6825	0.0565177	591.883	0.0610732	59.3028	0.0563753	246.045	0.0566601	720.439	0.058226	23.6112	0.0575142	521.336
0.0572295	457.745	0.0577989	45.8908	0.0566601	590.857	0.0612155	67.8106	0.0565177	242.717	0.0568024	709.883	0.0583684	24.241	0.0576566	512.13
0.0573718	449.119	0.0579413	45.5747	0.0568024	590.218	0.0613579	68.8904	0.0566601	244.106	0.0569448	716.452	0.0585107	40.253	0.0577989	506.389
0.0575142	443.63	0.0580836	45.9456	0.0569448	588.881	0.0615003	68.4153	0.0568024	244.86	0.0570871	720.024	0.0586531	54.3871	0.0579413	502.108
0.0576566	443.278	0.058226	45.6689	0.0570871	588.634	0.0616426	58.3225	0.0569448	241.152	0.0572295	719.304	0.0587954	46.3452	0.0580836	496.23
0.0577989	447.089	0.0583684	45.9592	0.0572295	584.81	0.061785	57.6014	0.0570871	236.487	0.0573718	707.757	0.0589378	20.9427	0.058226	488.64
0.0579413	448.752	0.0585107	46.7434	0.0573718	574.556	0.0619273	58.4298	0.0572295	232.436	0.0575142	704.721	0.0590802	-3.73256	0.0583684	481.224
0.0580836	441.207	0.0586531	46.5955	0.0575142	566.75	0.0620697	62.5784	0.0573718	231.446	0.0576566	710.824	0.0592225	-21.3569	0.0585107	475.382
0.058226	438.599	0.0587954	46.0334	0.0576566	558.697	0.0622121	58.8634	0.0575142	232.508	0.0577989	717.188	0.0593649	-11.1279	0.0586531	468.286
0.0583684	443.56	0.0589378	45.4431	0.0577989	557.402	0.0623544	53.6253	0.0576566	233.707	0.0579413	714.998	0.0595072	11.6976	0.0587954	465.502
0.0585107	446.724	0.0590802	45.9605	0.0579413	552.78	0.0624968	48.0302	0.0577989	230.389	0.0580836	707.534	0.0596496	13.4235	0.0589378	463.689
0.0586531	446.082	0.0592225	46.273	0.0580836	549.069	0.0626391	43.6972	0.0579413	227.455	0.058226	695.159	0.059792	5.73646	0.0590802	464.822
0.0587954	447.573	0.0593649	46.9969	0.058226	536.651	0.0627815	44.1838	0.0580836	228.031	0.0583684	682.016	0.0599343	18.6606	0.0592225	463.68
0.0589378	440.712	0.0595072	47.0918	0.0583684	531.407	0.0629239	43.9547	0.058226	227.317	0.0585107	675.702	0.0600767	32.0775	0.0593649	459.538
0.0590802	420.848	0.0596496	46.7848	0.0585107	525.218	0.0630662	45.1957	0.0583684	225.836	0.0586531	680.94	0.060219	14.2554	0.0595072	453.025
0.0592225	414.596	0.059792	45.1806	0.0586531	519.656	0.0632086	50.8927	0.0585107	223.389	0.0587954	688.174	0.0603614	8.28409	0.0596496	450.992
0.0593649	407.909	0.0599343	44.0406	0.0587954	514.157	0.0633509	58.1511	0.0586531	219.682	0.0589378	689.463	0.0605038	30.2222	0.059792	451.551
0.0595072	409.642	0.0600767	43.7374	0.0589378	517.527	0.0634933	57.0634	0.0587954	216.973	0.0590802	693.64	0.0606461	38.4663	0.0599343	451.989
0.0596496	407.406	0.060219	44.3534	0.0590802	516.475	0.0636357	51.3878	0.0589378	216.172	0.0592225	690.655	0.0607885	32.8888	0.0600767	449.538
0.059792	407.215	0.0603614	45.0806	0.0592225	514.29	0.063778	44.4483	0.0590802	219.104	0.0593649	683.387	0.0609308	31.6172	0.060219	445.042
0.0599343	396.747	0.0605038	44.7442	0.0593649	510.64	0.0639204	36.8264	0.0592225	220.063	0.0595072	679.462	0.0610732	33.0072	0.0603614	445.315
0.0600767	389.7	0.0606461	44.3679	0.0595072	505.663	0.0640627	35.628	0.0593649	219.689	0.0596496	675.123	0.0612155	23.0278	0.0605038	443.014
0.060219	387.965	0.0607885	44.0215	0.0596496	509.466	0.0642051	35.7952	0.0595072	220.927	0.059792	672.408	0.0613579	16.3682	0.0606461	438.589
0.0603614	392.384	0.0609308	44.2008	0.059792	508.775	0.0643474	38.8877	0.0596496	221.577	0.0599343	668.678	0.0615003	23.1528	0.0607885	432.455
0.0605038	397.104	0.0610732	43.3289	0.0599343	513.604	0.0644898	40.2938	0.059792	219.96	0.0600767	667.857	0.0616426	31.8453	0.0609308	428.373
0.0606461	395.793	0.0612155	42.6754	0.0600767	515.141	0.0646322	44.9723	0.0599343	216.495	0.060219	656.514	0.061785	36.4366	0.0610732	426.438
0.0607885	391.438	0.0613579	43.2148	0.060219	511.021	0.0647745	44.9483	0.0600767	217.379	0.0603614	645.402	0.0619273	43.2824	0.0612156	426.279
0.0609308	395.137	0.0615003	42.7992	0.0603614	500.655	0.0649169	41.2037	0.060219	215.846	0.0605038	632.657	0.0620697	40.6474	0.0613579	429.102
0.0610732	396.351	0.0616426	42.4059	0.0605038	490.179	0.0650592	31.7489	0.0603614	211.64	0.0606461	618.628	0.0622121	27.7332	0.0615003	430.498
0.0612155	391.714	0.061785	41.2295	0.0606461	487.249	0.0652016	24.9697	0.0605038	209.461	0.0607885	616.27	0.0623544	16.5539	0.0616426	434.494
0.0613579	386.76	0.0619273	42.7065	0.0607885	494.56	0.065344	23.1325	0.0606461	209.108	0.0609308	624.702	0.0624968	15.4616	0.061785	436.301
0.0615003	375.214	0.0620697	43.8685	0.0609308	496.843	0.0654863	18.9793	0.0607885	207.02	0.0610732	628.785	0.0626391	15.6897	0.0619273	429.971
0.0616426	366.946	0.0622121	43.5141	0.0610732	491.32	0.0656287	20.2977	0.0609308	204.232	0.0612155	622.552	0.0627815	-5.36184	0.0620697	422.916
0.061785	365.364	0.0623544	41.3144	0.0612155	486.86	0.065771	28.8184	0.0610732	201.532	0.0613579	612.724	0.0629239	-10.5485	0.0622121	423.719
0.0619273	366.962	0.0624968	41.0952	0.0613579	484.959	0.0659134	33.4654	0.0612155	199.322	0.0615003	604.988	0.0630662	-2.8963	0.0623544	421.502
0.0620697	362.665	0.0626391	41.2848	0.0615003	474.879	0.0660557	23.6774	0.0613579	199.039	0.0616426	607.395	0.0632086	1.65285	0.0624968	413.867
0.0622121	372.015	0.0627815	40.3081	0.0616426	465.289	0.0661981	17.4221	0.0615003	200.435	0.061785	613.833	0.0633509	6.81807	0.0626391	404.19
0.0623544	380.778	0.0629239	41.1179	0.061785	467.764	0.0663405	11.3085	0.0616426	202.35	0.0619273	614.614	0.0634933	14.343	0.0627815	400.792
0.0624968	377.498	0.0630662	42.0217	0.0619273	464.059	0.0664828	12.2028	0.061785	200.608	0.0620697	611.577	0.0636357	15.8022	0.0629239	402.83
0.0626391	366.922	0.0632086	42.9355	0.0620697	459.276	0.0666252	13.6667	0.0619273	197.18	0.0622121	610.878	0.063778	4.44794	0.0630662	400.154
0.0627815	357.51	0.0633509	42.703	0.0622121	454.109	0.0667675	20.0349	0.0620697	195.637	0.0623544	607.969	0.0639204	-8.25036	0.0632086	394.262
0.0629239	350.944	0.0634933	43.2402	0.0623544	455.715	0.0669099	22.7115	0.0622121	195.294	0.0624968	598.408	0.0640627	-4.17938	0.0633509	387.961
0.0630662	345.6	0.0636357	43.5935	0.0624968	451.502	0.0670523	24.946	0.0623544	197.691	0.0626391	592.91	0.0642051	-19.3904	0.0634933	386.281
0.0632086	349.714	0.063778	42.6793	0.0626391	448.568	0.0671946	28.3728	0.0624968	200.782	0.0627815	588.512	0.0643474	-22.7669	0.0636357	377.074
0.0633509	363.904	0.0639204	42.2305	0.0627815	445.923	0.067337	24.8617	0.0626391	201.036	0.0629239	594.061	0.0644898	-22.1354	0.063778	373.038
0.0634933	368.432	0.0640627	42.2716	0.0629239	449.304	0.0674793	18.0705	0.0627815	198.208	0.0630662	594.54	0.0646322	-20.9669	0.0639204	374.098
0.0636357	358.701	0.0642051	42.5286	0.0630662	450.608	0.0676217	11.0022	0.0629239	194.545	0.0632086	596.87	0.0647745	-24.5138	0.0640627	385.209
0.063778	344.115	0.0643474	43.0179	0.0632086	444.839	0.067764	9.137	0.0630662	190.887	0.0633509	590.08	0.0649169	-21.4633	0.0642051	389.488
0.0639204	340.872	0.0644898	43.1635	0.0633509	436.323	0.0679064	9.39138	0.0632086	188.88	0.0634933	582.799	0.0650592	-17.2794	0.0643474	383.609
0.0640627	343.156	0.0646322	42.8863	0.0634933	430.51	0.0680488	10.2101	0.0633509	188.491	0.0636357	576.813	0.0652016	-23.5829	0.0644898	382.024
0.0642051	332.254	0.0647745	42.87	0.0636357	435.433	0.0681911	6.69468	0.0634933	187.643	0.063778	578.939	0.065344	-30.7426	0.0646322	382.509
0.0643474	321.146	0.0649169	43.2069	0.063778	436.713	0.0683335	8.70226	0.0636357	189.411	0.0639204	581.44	0.0654863	-27.3142	0.0647745	384.899
0.0644898	327.673	0.0650592	44.2829	0.0639204	433.095	0.0684758	19.7831	0.063778	191.665	0.0640627	577.933	0.0656287	-38.0396	0.0649169	379.324
0.0646322	328.628	0.0652016	44.5357	0.0640627	426.562	0.0686182	21.4656	0.0639204	192.39	0.0642051	574.006	0.065771	-43.0591	0.0650592	370.771
0.0647745	329.633	0.065344	44.3694	0.0642051	424.736	0.0687606	11.6328	0.0640627	191.028	0.0643474	572.097	0.0659134	-31.5747	0.0652016	365.17
0.0649169	329.468	0.0654863	45.2386	0.0643474	418.46	0.0689029	1.75353	0.0642051	189.9	0.0644898	569.394	0.0660557	-19.8107	0.065344	361.589
0.0650592	333.998	0.0656287	45.6382	0.0644898	411.589	0.0690453	-0.299543	0.0643474	186.948	0.0646322	562.449	0.0661981	-9.643	0.0654863	353.585
0.0652016	330.015	0.065771	45.2088	0.0646322	411.314	0.0691876	-2.11867	0.0644898	187.175	0.0647745	561.674	0.0663405	-15.6626	0.0656287	348.215
0.065344	324.414	0.0659134	44.3688	0.0647745	407.519	0.06933	2.24813	0.0646322	189.438	0.0649169	564.015	0.0664828	-13.2521	0.065771	348.256
0.0654863	329.029	0.0660557	44.3327	0.0649169	399.616	0.0694723	6.52706	0.0647745	189.901	0.0650592	558.951	0.0666252	-21.6931	0.0659134	352.663
0.0656287	331.084	0.0661981	44.5714	0.0650592	394.4	0.0696147	9.99367	0.0649169	189.598	0.0652016	543.535	0.0667675	-26.4887	0.0660557	356.367
0.065771	322.776	0.0663405	43.8404	0.0652016	394.069	0.0697571	9.88578	0.0650592	190.983	0.065344	536.106	0.0669099	-32.5622	0.0661981	358.806
0.0659134	303.53	0.0664828	42.5821	0.065344	395.663	0.0698994	7.03025	0.0652016	190.788	0.0654863	540.685	0.0670523	-40.688	0.0663405	352.03
0.0660557	302.032	0.0666252	42.134	0.0654863	393.609	0.0700418	5.04566	0.065344	186.689	0.0656287	543.317	0.0671946	-34.8741	0.0664828	345.909
0.0661981	303.653	0.0667675	42.2603	0.0656287	397.779	0.0701841	3.4967	0.0654863	183.589	0.065771	540.841	0.067337	-27.1441	0.0666252	340.168
0.0663405	311.268	0.0669099	42.0981	0.065771	400.573	0.0703265	2.16466	0.0656287	182.189	0.0659134	540.954	0.0674793	-13.951	0.0667675	342.838
0.0664828	318.526	0.0670523	42.038	0.0659134	394.652	0.0704688	-5.13063	0.065771	180.886	0.0660557	554.396	0.0676217	-11.9001	0.0669099	340.273
0.0666252	328.538	0.0671946	43.0291	0.0660557	389.658	0.0706112	-8.05636	0.0659134	179.651	0.0661981	561.932	0.067764	-8.63714	0.0670523	342.5
0.0667675	329.61	0.067337	43.5293	0.0661981	389.259	0.0707536	-7.02156	0.0660557	178.662	0.0663405	559.62	0.0679064	-3.80174	0.0671946	346.604
0.0669099	322.186	0.0674793	43.4712	0.0663405	391.45	0.0708959	0.0880316	0.0661981	177.477	0.0664828	552.293	0.0680488	-10.163	0.067337	347.077
0.0670523	308.624	0.0676217	41.9287	0.0664828	386.706	0.0710383	1.96246	0.0663405	178.34	0.0666252	544.578	0.0681911	-16.4711	0.0674793	343.513
0.0671946	298.931	0.067764	41.9519	0.0666252	390.491	0.0711806	7.40629	0.0664828	177.059	0.0667675	540.633	0.0683335	-34.2876	0.0676217	342.912
0.067337	294.818	0.0679064	42.921	0.0667675	390.77	0.071323	5.38333	0.0666252	175.449	0.0669099	539.913	0.0684758	-44.2231	0.067764	345.185
0.0674793	288.935	0.0680488	43.7277	0.0669099	382.738	0.0714654	2.1735	0.0667675	172.786	0.0670523	544.124	0.0686182	-34.5913	0.0679064	343.478
0.0676217	283.917	0.0681911	43.9855	0.0670523	376.874	0.0716077	-1.84024	0.0669099	171.639	0.0671946	540.563	0.0687606	-35.3592	0.0680488	339.595
0.067764	285.053	0.0683335	44.8905	0.0671946	380.591	0.0717501	-3.64493	0.0670523	170.479	0.067337	542.541	0.0689029	-36.5846	0.0681911	335.756
0.0679064	286.38	0.0684758	45.2164	0.067337	385.244	0.0718924	-5.15341	0.0671946	173.563	0.0674793	545.796	0.0690453	-37.13	0.0683335	324.201
0.0680488	285.568	0.0686182	44.453	0.0674793	388.107	0.0720348	-5.82638	0.067337	175.182	0.0676217	550.7	0.0691876	-29.409	0.0684758	313.505
0.0681911	281.712	0.0687606	43.0467	0.0676217	386.115	0.0721771	-5.33289	0.0674793	172.866	0.067764	546.523	0.06933	-31.2629	0.0686182	315.213
0.0683335	291.121	0.0689029	41.8043	0.067764	383.106	0.0723195	-7.28172	0.0676217	167.751	0.0679064	541.531	0.0694723	-53.991	0.0687606	325.385
0.0684758	300.999	0.0690453	41.8984	0.0679064	381.707	0.0724619	-7.77458	0.067764	165.557	0.0680488	534.922	0.0696147	-61.1437	0.0689029	329.62
0.0686182	297.12	0.0691876	42.8321	0.0680488	377.158	0.0726042	-0.492218	0.0679064	166.452	0.0681911	534.226	0.0697571	-57.5622	0.0690453	328.215
0.0687606	280.209	0.06933	42.6476	0.0681911	379.34	0.0727466	3.28013	0.0680488	169.731	0.0683335	529.156	0.0698994	-57.8504	0.0691876	320.578
0.0689029	276.708	0.0694723	42.5968	0.0683335	374.609	0.0728889	1.48301	0.0681911	172.596	0.0684758	520.892	0.0700418	-64.556	0.06933	314.642
0.0690453	280.746	0.0696147	42.7263	0.0684758	373.483	0.0730313	-1.86042	0.0683335	172.481	0.0686182	513.452	0.0701841	-61.7295	0.0694723	311.352
0.0691876	283.108	0.0697571	43.6155	0.0686182	366.398	0.0731736	-9.22487	0.0684758	169.49	0.0687606	516.914	0.0703265	-62.955	0.0696147	310.673
0.06933	284.915	0.0698994	44.4357	0.0687606	359.773	0.073316	-18.1523	0.0686182	168.569	0.0689029	512.395	0.0704688	-63.3097	0.0697571	305.446
0.0694723	281.36	0.0700418	44.9581	0.0689029	354.993	0.0734584	-24.8833	0.0687606	169.243	0.0690453	505.206	0.0706112	-61.3583	0.0698994	302.421
0.0696147	273.695	0.0701841	44.9156	0.0690453	356.972	0.0736007	-20.2076	0.0689029	168.583	0.0691876	504.784	0.0707536	-54.2381	0.0700418	302.816
0.0697571	271.593	0.0703265	45.0984	0.0691876	353.543	0.0737431	-12.405	0.0690453	166.112	0.06933	510.777	0.0708959	-54.5403	0.0701841	305.164
0.0698994	274.74	0.0704688	44.6198	0.06933	355.803	0.0738854	-8.67981	0.0691876	165.669	0.0694723	514.471	0.0710383	-52.1822	0.0703265	305.719
0.0700418	286.319	0.0706112	44.2303	0.0694723	355.958	0.0740278	-3.42425	0.06933	166.097	0.0696147	510.257	0.0711806	-49.1567	0.0704688	307.198
0.0701841	296.754	0.0707536	43.1577	0.0696147	361.283	0.0741701	-3.06945	0.0694723	166.943	0.0697571	507.593	0.071323	-54.6826	0.0706112	306.423
0.0703265	299.964	0.0708959	43.0093	0.0697571	360.516	0.0743125	-4.05481	0.0696147	166.316	0.0698994	504.645	0.0714654	-66.1975	0.0707536	307.097
0.0704688	300.363	0.0710383	43.0271	0.0698994	357.731	0.0744549	-7.18135	0.0697571	165.665	0.0700418	505.187	0.0716077	-67.4375	0.0708959	303.035
0.0706112	295.338	0.0711806	43.7105	0.0700418	352.953	0.0745972	-4.63956	0.0698994	163.388	0.0701841	497.933	0.0717501	-43.3127	0.0710383	299.939
0.0707536	291.785	0.071323	44.2728	0.0701841	352.708	0.0747396	-6.6842	0.0700418	161.617	0.0703265	495.31	0.0718924	-36.8961	0.0711806	296.503
0.0708959	289.868	0.0714654	44.7069	0.0703265	353.455	0.0748819	-8.4077	0.0701841	162.064	0.0704688	494.657	0.0720348	-33.0198	0.071323	292.828
0.0710383	289.572	0.0716077	44.8625	0.0704688	356.695	0.0750243	-10.8194	0.0703265	163.539	0.0706112	497.549	0.0721771	-35.7324	0.0714654	290.378
0.0711806	280.686	0.0717501	45.0122	0.0706112	360.488	0.0751666	-6.38511	0.0704688	165.267	0.0707536	494.32	0.0723195	-38.6188	0.0716077	288.401
0.071323	276.484	0.0718924	44.7072	0.0707536	358.894	0.075309	-1.34792	0.0706112	164.354	0.0708959	488.482	0.0724619	-49.3931	0.0717501	287.542
0.0714654	274.468	0.0720348	43.8263	0.0708959	354.677	0.0754514	-2.657	0.0707536	164.59	0.0710383	488.011	0.0726042	-54.8608	0.0718924	292.37
0.0716077	266.35	0.0721771	43.1694	0.0710383	350.683	0.0755937	-3.81361	0.0708959	164.67	0.0711806	490.94	0.0727466	-63.077	0.0720348	298.3
0.0717501	261.974	0.0723195	43.1822	0.0711806	344.479	0.0757361	-6.96056	0.0710383	164.408	0.071323	488.102	0.0728889	-70.288	0.0721771	298.465
0.0718924	262.387	0.0724619	43.4367	0.071323	339.377	0.0758784	-4.42959	0.0711806	163.756	0.0714654	483.878	0.0730313	-69.7718	0.0723195	295.432
0.0720348	257.678	0.0726042	43.4406	0.0714654	339.197	0.0760208	-5.06393	0.071323	163.134	0.0716077	483.913	0.0731736	-63.0967	0.0724619	292.222
0.0721771	254.251	0.0727466	44.2972	0.0716077	341.733	0.0761631	-5.10664	0.0714654	163.813	0.0717501	486.103	0.073316	-62.4693	0.0726042	290.667
0.0723195	253.425	0.0728889	45.811	0.0717501	341.147	0.0763055	-8.94616	0.0716077	163.622	0.0718924	483.651	0.0734584	-67.5933	0.0727466	288.641
0.0724619	260.597	0.0730313	46.4119	0.0718924	336.188	0.0764479	-14.2259	0.0717501	162.876	0.0720348	482.048	0.0736007	-64.4485	0.0728889	289.573
0.0726042	263.176	0.0731736	45.5129	0.0720348	334.322	0.0765902	-15.5906	0.0718924	162.096	0.0721771	486.41	0.0737431	-59.9803	0.0730313	291.377
0.0727466	269.65	0.073316	44.7375	0.0721771	331.934	0.0767326	-11.0939	0.0720348	162.327	0.0723195	489.084	0.0738854	-50.0489	0.0731736	288.11
0.0728889	276.558	0.0734584	44.4074	0.0723195	330.562	0.0768749	-7.60404	0.0721771	164.732	0.0724619	491.286	0.0740278	-47.6149	0.073316	280.458
0.0730313	273.259	0.0736007	44.4863	0.0724619	331.772	0.0770173	-8.18928	0.0723195	164.148	0.0726042	485.417	0.0741701	-53.3216	0.0734584	275.802
0.0731736	273.935	0.0737431	45.3072	0.0726042	336.281	0.0771596	-6.25498	0.0724619	163.417	0.0727466	478.915	0.0743125	-67.5559	0.0736007	278.76
0.073316	280.446	0.0738854	45.8617	0.0727466	341.132	0.077302	-10.3082	0.0726042	162.285	0.0728889	475.934	0.0744549	-90.5388	0.0737431	280.889
0.0734584	285.069	0.0740278	45.8442	0.0728889	343.124	0.0774444	-11.808	0.0727466	162.236	0.0730313	479.213	0.0745972	-97.4193	0.0738854	278.595
0.0736007	278.634	0.0741701	45.3544	0.0730313	340.75	0.0775867	-7.63967	0.0728889	162.558	0.0731736	478.578	0.0747396	-97.1584	0.0740278	275.205
0.0737431	264.282	0.0743125	44.9166	0.0731736	333.118	0.0777291	-1.39997	0.0730313	162.035	0.073316	477.938	0.0748819	-88.3238	0.0741701	273.679
0.0738854	249.445	0.0744549	44.5545	0.073316	324.788	0.0778714	-1.29091	0.0731736	161.654	0.0734584	479.49	0.0750243	-80.9141	0.0743125	272.111
0.0740278	240.21	0.0745972	44.526	0.0734584	319.2	0.0780138	-5.39799	0.073316	162.42	0.0736007	479.002	0.0751666	-72.5265	0.0744549	267.128
0.0741701	245.136	0.0747396	44.8516	0.0736007	322.574	0.0781561	-4.49285	0.0734584	162.518	0.0737431	472.879	0.075309	-77.1637	0.0745972	263.173
0.0743125	253.652	0.0748819	44.6634	0.0737431	325.864	0.0782985	-2.96257	0.0736007	159.807	0.0738854	469.516	0.0754514	-78.9791	0.0747396	261.83
0.0744549	256.667	0.0750243	44.5313	0.0738854	327.289	0.0784408	0.369097	0.0737431	158.667	0.0740278	472.016	0.0755937	-86.3442	0.0748819	261.703
0.0745972	249.952	0.0751666	44.5921	0.0740278	325.991	0.0785832	3.20988	0.0738854	158.872	0.0741701	474.942	0.0757361	-83.1978	0.0750243	263.77
0.0747396	251.263	0.075309	45.1335	0.0741701	323.865	0.0787256	-0.672213	0.0740278	159.372	0.0743125	476.183	0.0758784	-79.4098	0.0751666	262.913
0.0748819	259.383	0.0754514	46.1041	0.0743125	321.246	0.0788679	-1.73258	0.0741701	158.577	0.0744549	477.855	0.0760208	-75.8063	0.075309	264.68
0.0750243	258.046	0.0755937	47.5169	0.0744549	321.565	0.0790103	-6.9531	0.0743125	157.388	0.0745972	478.26	0.0761631	-80.0108	0.0754514	265.23
0.0751666	253.353	0.0757361	48.1392	0.0745972	325.292	0.0791526	-11.6925	0.0744549	155.932	0.0747396	470.555	0.0763055	-82.1466	0.0755937	264.172
0.075309	248.271	0.0758784	47.6557	0.0747396	324.942	0.079295	-16.5645	0.0745972	155.996	0.0748819	464.952	0.0764479	-69.3266	0.0757361	262.796
0.0754514	247.433	0.0760208	47.3371	0.0748819	323.66	0.0794373	-17.6234	0.0747396	157.662	0.0750243	461.395	0.0765902	-69.519	0.0758784	259.802
0.0755937	241.26	0.0761631	47.7314	0.0750243	323.93	0.0795797	-15.2878	0.0748819	159.989	0.0751666	458.143	0.0767326	-80.2916	0.0760208	257.209
0.0757361	240.555	0.0763055	47.5009	0.0751666	321.348	0.0797221	-15.072	0.0750243	160.062	0.075309	458.297	0.0768749	-81.2673	0.0761631	255.888
0.0758784	240.184	0.0764479	46.7519	0.075309	314.382	0.0798644	-13.837	0.0751666	158.302	0.0754514	462.705	0.0770173	-75.6735	0.0763055	257.311
0.0760208	233.798	0.0765902	46.0549	0.0754514	312.566	0.0800068	-12.5092	0.075309	157.416	0.0755937	467.11	0.0771596	-63.6124	0.0764479	257.364
0.0761631	235.306	0.0767326	45.6575	0.0755937	309.91	0.0801491	-8.65698	0.0754514	156.769	0.0757361	464.293	0.077302	-58.2718	0.0765902	252.235
0.0763055	244.877	0.0768749	45.1756	0.0757361	305.66	0.0802915	-11.1357	0.0755937	155.246	0.0758784	456.347	0.0774444	-53.1759	0.0767326	248.447
0.0764479	249.798	0.0770173	45.3939	0.0758784	298.217	0.0804338	-10.1946	0.0757361	153.532	0.0760208	450.287	0.0775867	-64.0505	0.0768749	246.715
0.0765902	245.192	0.0771596	46.9963	0.0760208	294.457	0.0805762	-8.17334	0.0758784	154.157	0.0761631	444.192	0.0777291	-72.5818	0.0770173	246.97
0.0767326	237.798	0.077302	47.8585	0.0761631	287.646	0.0807185	-5.91531	0.0760208	154.661	0.0763055	446.782	0.0778714	-87.3397	0.0771596	246.952
0.0768749	230.737	0.0774444	48.5179	0.0763055	289.92	0.0808609	-2.51751	0.0761631	155.645	0.0764479	452.981	0.0780138	-91.8007	0.077302	246.638
0.0770173	220.605	0.0775867	48.7697	0.0764479	295.987	0.0810033	1.44198	0.0763055	156.168	0.0765902	457.38	0.0781561	-90.398	0.0774444	243.266
0.0771596	215.099	0.0777291	48.9167	0.0765902	299.076	0.0811456	1.18689	0.0764479	154.937	0.0767326	456.888	0.0782985	-83.7252	0.0775867	246.14
0.077302	213.478	0.0778714	49.2274	0.0767326	300.06	0.081288	2.99535	0.0765902	153.057	0.0768749	455.34	0.0784408	-78.9575	0.0777291	247.176
0.0774444	223.571	0.0780138	50.1565	0.0768749	300.737	0.0814303	1.47753	0.0767326	150.796	0.0770173	460.231	0.0785832	-86.7297	0.0778714	245.458
0.0775867	230.076	0.0781561	50.6493	0.0770173	311.045	0.0815727	-1.44396	0.0768749	149.053	0.0771596	455.8	0.0787256	-81.1727	0.0780138	240.31
0.0777291	240.233	0.0782985	50.2008	0.0771596	318.37	0.081715	-6.51593	0.0770173	149.818	0.077302	451.164	0.0788679	-81.3062	0.0781561	239.232
0.0778714	242.469	0.0784408	49.5087	0.077302	312.626	0.0818574	-7.49315	0.0771596	151.865	0.0774444	449.524	0.0790103	-76.0848	0.0782985	237.013
0.0780138	238.461	0.0785832	49.1397	0.0774444	300.608	0.0819998	-4.62602	0.077302	155.08	0.0775867	455.906	0.0791526	-84.1374	0.0784408	233.395
0.0781561	239.985	0.0787256	48.6707	0.0775867	290.415	0.0821421	-1.85103	0.0774444	156.617	0.0777291	458.518	0.079295	-87.8436	0.0785832	230.658
0.0782985	239.541	0.0788679	48.6876	0.0777291	288.207	0.0822845	1.71941	0.0775867	157.247	0.0778714	456.232	0.0794373	-87.5646	0.0787256	233.315
0.0784408	243.291	0.0790103	49.6891	0.0778714	290.414	0.0824268	0.968863	0.0777291	157.429	0.0780138	456.32	0.0795797	-82.452	0.0788679	239.783
0.0785832	235.178	0.0791526	50.2127	0.0780138	298.945	0.0825692	0.933249	0.0778714	156.732	0.0781561	452.857	0.0797221	-88.6918	0.0790103	246.23
0.0787256	226.803	0.079295	50.0548	0.0781561	303.65	0.0827115	-1.10656	0.0780138	154.266	0.0782985	448.795	0.0798644	-95.5819	0.0791526	240.765
0.0788679	220.51	0.0794373	49.7993	0.0782985	302.305	0.0828539	-3.22824	0.0781561	153.414	0.0784408	446.322	0.0800068	-92.2082	0.079295	235.979
0.0790103	224.364	0.0795797	50.0641	0.0784408	299.51	0.0829962	-1.52052	0.0782985	154.826	0.0785832	446.513	0.0801491	-84.5898	0.0794373	233.676
0.0791526	232.674	0.0797221	50.1749	0.0785832	299.72	0.0831386	5.06825	0.0784408	155.916	0.0787256	440.939	0.0802915	-75.1986	0.0795797	234.985
0.079295	234.614	0.0798644	50.5212	0.0787256	297.077	0.083281	10.5835	0.0785832	155.894	0.0788679	437.757	0.0804338	-69.9474	0.0797221	231.781
0.0794373	238.212	0.0800068	50.4161	0.0788679	294.222	0.0834233	7.99561	0.0787256	156.068	0.0790103	437.208	0.0805762	-63.201	0.0798644	225.653
0.0795797	241.16	0.0801491	50.2687	0.0790103	292.239	0.0835657	6.12941	0.0788679	157.127	0.0791526	437.711	0.0807185	-74.2875	0.0800068	224.115
0.0797221	237.719	0.0802915	49.8975	0.0791526	294.203	0.083708	7.71942	0.0790103	156.319	0.079295	437.474	0.0808609	-76.6988	0.0801491	224.126
0.0798644	231.5	0.0804338	49.6694	0.079295	292.696	0.0838504	9.96387	0.0791526	155.904	0.0794373	437.765	0.0810033	-87.0284	0.0802915	225.473
0.0800068	236.649	0.0805762	50.0215	0.0794373	292.369	0.0839927	1.05501	0.079295	154.27	0.0795797	440.324	0.0811456	-98.0064	0.0804338	225.479
0.0801491	252.095	0.0807185	50.2396	0.0795797	294.396	0.0841351	-3.04026	0.0794373	153.789	0.0797221	435.47	0.081288	-102.21	0.0805762	227.796
0.0802915	250.736	0.0808609	50.7731	0.0797221	292.917	0.0842774	-3.33157	0.0795797	153.014	0.0798644	428.697	0.0814303	-99.3699	0.0807185	227.89
0.0804338	245.099	0.0810033	51.874	0.0798644	285.969	0.0844198	-4.28939	0.0797221	155.032	0.0800068	424.598	0.0815727	-89.4492	0.0808609	226.988
0.0805762	241.761	0.0811456	53.0513	0.0800068	287.594	0.0845622	-2.68654	0.0798644	157.499	0.0801491	426.735	0.081715	-76.4752	0.0810033	223.572
0.0807185	238.611	0.081288	53.8545	0.0801491	286.603	0.0847045	-1.55017	0.0800068	160.318	0.0802915	426.127	0.0818574	-71.2656	0.0811456	224.326
0.0808609	236.482	0.0814303	53.6021	0.0802915	288.884	0.0848469	-6.50837	0.0801491	161.762	0.0804338	416.079	0.0819998	-88.4964	0.081288	225.786
0.0810033	233.659	0.0815727	54.0092	0.0804338	289.703	0.0849892	-11.9954	0.0802915	160.933	0.0805762	409.052	0.0821421	-100.929	0.0814303	225.736
0.0811456	236.357	0.081715	53.5014	0.0805762	296.552	0.0851316	-7.53517	0.0804338	159.123	0.0807185	411.455	0.0822845	-94.4779	0.0815727	228.072
0.081288	246.956	0.0818574	53.0463	0.0807185	297.087	0.0852739	7.83772	0.0805762	157.087	0.0808609	416.893	0.0824268	-68.7696	0.081715	226.748
0.0814303	256.982	0.0819998	52.8163	0.0808609	296.701	0.0854163	14.605	0.0807185	155.7	0.0810033	421.423	0.0825692	-64.3538	0.0818574	228.846
0.0815727	255.338	0.0821421	52.8312	0.0810033	297.263	0.0855586	8.79522	0.0808609	153.552	0.0811456	424.766	0.0827115	-88.6203	0.0819998	227.224
0.081715	246.347	0.0822845	53.2232	0.0811456	299.905	0.085701	2.63669	0.0810033	152.544	0.081288	433.466	0.0828539	-96.3075	0.0821421	231.457
0.0818574	235.388	0.0824268	52.9337	0.081288	294.009	0.0858434	-0.040332	0.0811456	153.36	0.0814303	435.26	0.0829962	-88.6451	0.0822845	233.716
0.0819998	233.087	0.0825692	52.5823	0.0814303	290.783	0.0859857	-5.75495	0.081288	155.318	0.0815727	434.321	0.0831386	-81.4587	0.0824268	229.731
0.0821421	235.447	0.0827115	53.5464	0.0815727	287.791	0.0861281	-11.3563	0.0814303	155.754	0.081715	432.913	0.083281	-88.7699	0.0825692	228.298
0.0822845	243.879	0.0828539	54.8584	0.081715	284.547	0.0862704	-5.57305	0.0815727	156.412	0.0818574	434.241	0.0834233	-80.6419	0.0827115	226.64
0.0824268	241.941	0.0829962	55.6664	0.0818574	282.998	0.0864128	-2.00066	0.081715	157.011	0.0819998	434.654	0.0835657	-73.0769	0.0828539	226.027
0.0825692	232.14	0.0831386	55.0268	0.0819998	282.951	0.0865551	-7.87956	0.0818574	158.19	0.0821421	431.17	0.083708	-84.7297	0.0829962	223.222
0.0827115	218.471	0.083281	54.8927	0.0821421	286.298	0.0866975	-9.47462	0.0819998	156.349	0.0822845	430.41	0.0838504	-88.0472	0.0831386	222.767
0.0828539	216.728	0.0834233	54.685	0.0822845	286.221	0.0868398	-8.57685	0.0821421	154.014	0.0824268	433.418	0.0839927	-86.1592	0.083281	222.415
0.0829962	224.355	0.0835657	54.4377	0.0824268	287.006	0.0869822	-1.46883	0.0822845	153.197	0.0825692	431.169	0.0841351	-78.1982	0.0834233	219.083
0.0831386	234.558	0.083708	53.7619	0.0825692	286.225	0.0871245	-1.98073	0.0824268	153.254	0.0827115	423.813	0.0842774	-71.96	0.0835657	217.366
0.083281	232.592	0.0838504	53.8277	0.0827115	289.724	0.0872669	5.09135	0.0825692	152.734	0.0828539	422.037	0.0844198	-59.956	0.083708	213.542
0.0834233	227.836	0.0839927	54.4227	0.0828539	291.793	0.0874093	9.80363	0.0827115	153.039	0.0829962	424.212	0.0845622	-52.8747	0.0838504	215.903
0.0835657	226.023	0.0841351	54.7082	0.0829962	291.058	0.0875516	10.2203	0.0828539	153.613	0.0831386	430.025	0.0847045	-58.1254	0.0839927	212.412
0.083708	234.11	0.0842774	55.3608	0.0831386	286.187	0.087694	11.3338	0.0829962	154.069	0.083281	429.151	0.0848469	-66.425	0.0841351	212.434
0.0838504	243.205	0.0844198	55.6249	0.083281	282.883	0.0878363	9.88559	0.0831386	153.453	0.0834233	427.214	0.0849892	-75.0835	0.0842774	211.265
0.0839927	245.677	0.0845622	55.8141	0.0834233	279.578	0.0879787	8.66365	0.083281	154.85	0.0835657	433.296	0.0851316	-76.2159	0.0844198	215.711
0.0841351	243.217	0.0847045	55.5859	0.0835657	280.15	0.088121	7.82035	0.0834233	155.401	0.083708	435.603	0.0852739	-82.6382	0.0845622	216.191
0.0842774	240.762	0.0848469	55.4853	0.083708	282.831	0.0882634	7.10292	0.0835657	154.785	0.0838504	435.855	0.0854163	-84.5385	0.0847045	219.487
0.0844198	243.894	0.0849892	55.309	0.0838504	287.15	0.0884057	3.25813	0.083708	154.653	0.0839927	435.054	0.0855586	-93.4866	0.0848469	218.423
0.0845622	241.299	0.0851316	54.8998	0.0839927	289.242	0.0885481	-1.09365	0.0838504	155.117	0.0841351	430.727	0.085701	-100.433	0.0849892	212.439
0.0847045	233.263	0.0852739	55.0627	0.0841351	290.108	0.0886905	-7.66775	0.0839927	156.04	0.0842774	425.78	0.0858434	-108.08	0.0851316	210.091
0.0848469	220.936	0.0854163	56.5973	0.0842774	289.845	0.0888328	-8.58646	0.0841351	155.679	0.0844198	417.805	0.0859857	-103.703	0.0852739	210.986
0.0849892	224.529	0.0855586	57.4052	0.0844198	289.624	0.0889752	-0.0189659	0.0842774	156.114	0.0845622	417.915	0.0861281	-95.7027	0.0854163	210.545
0.0851316	236.135	0.085701	56.9307	0.0845622	284.488	0.0891175	4.32136	0.0844198	157.349	0.0847045	413.627	0.0862704	-86.3329	0.0855586	210.915
0.0852739	244.028	0.0858434	57.1943	0.0847045	279.221	0.0892599	4.42734	0.0845622	156.357	0.0848469	417.564	0.0864128	-79.1319	0.085701	212.048
0.0854163	235.402	0.0859857	58.2241	0.0848469	284.082	0.0894022	2.96722	0.0847045	154.402	0.0849892	424.557	0.0865551	-72.9796	0.0858434	213.602
0.0855586	228.118	0.0861281	58.7253	0.0849892	286.792	0.0895446	4.04626	0.0848469	151.356	0.0851316	422.296	0.0866975	-80.107	0.0859857	213.404
0.085701	223.63	0.0862704	59.4012	0.0851316	290.364	0.0896869	2.7658	0.0849892	149.513	0.0852739	419.858	0.0868398	-98.8128	0.0861281	211.948
0.0858434	223.27	0.0864128	59.1824	0.0852739	291.56	0.0898293	2.88926	0.0851316	149.877	0.0854163	412.527	0.0869822	-103.507	0.0862704	213.256
0.0859857	230.359	0.0865551	59.357	0.0854163	294.54	0.0899716	5.71338	0.0852739	150.367	0.0855586	417.042	0.0871245	-99.0932	0.0864128	209.325
0.0861281	238.594	0.0866975	59.4808	0.0855586	291.53	0.090114	14.624	0.0854163	151.515	0.085701	420.782	0.0872669	-98.5035	0.0865551	205.598
0.0862704	237.889	0.0868398	60.324	0.085701	285.057	0.0902563	20.2024	0.0855586	152.93	0.0858434	419.25	0.0874093	-96.4684	0.0866975	202.415
0.0864128	227.862	0.0869822	61.2202	0.0858434	286.185	0.0903987	17.8434	0.085701	156.098	0.0859857	420.101	0.0875516	-92.5979	0.0868398	204.507
0.0865551	217.882	0.0871245	61.5422	0.0859857	286.584	0.0905411	8.71283	0.0858434	155.507	0.0861281	419.452	0.087694	-90.3328	0.0869822	207.669
0.0866975	214.329	0.0872669	61.2719	0.0861281	287.633	0.0906834	8.30501	0.0859857	152.925	0.0862704	419.536	0.0878363	-102.076	0.0871245	210.041
0.0868398	217.865	0.0874093	60.0296	0.0862704	284.422	0.0908258	11.3912	0.0861281	152.568	0.0864128	417.958	0.0879787	-113.655	0.0872669	213.856
0.0869822	225.182	0.0875516	59.7706	0.0864128	282.538	0.0909681	8.13999	0.0862704	152.426	0.0865551	417.762	0.088121	-121.263	0.0874093	213.659
0.0871245	231.716	0.087694	60.1292	0.0865551	282.79	0.0911105	2.36853	0.0864128	152.091	0.0866975	420.99	0.0882634	-115.002	0.0875516	212.713
0.0872669	236.384	0.0878363	60.1897	0.0866975	284.015	0.0912528	3.87583	0.0865551	151.102	0.0868398	424.758	0.0884057	-101.573	0.087694	207.833
0.0874093	231.656	0.0879787	60.1185	0.0868398	284.036	0.0913952	12.7753	0.0866975	151.358	0.0869822	430.851	0.0885481	-90.3464	0.0878363	206.451
0.0875516	221.5	0.088121	60.9563	0.0869822	280.099	0.0915375	14.2727	0.0868398	151.948	0.0871245	428.775	0.0886905	-81.9212	0.0879787	207.91
0.087694	214.512	0.0882634	62.2602	0.0871245	282.025	0.0916799	7.33698	0.0869822	151.342	0.0872669	426.019	0.0888328	-73.0048	0.088121	210.83
0.0878363	223.166	0.0884057	62.4106	0.0872669	283.449	0.0918222	4.73296	0.0871245	154.036	0.0874093	422.244	0.0889752	-64.0177	0.0882634	210.146
0.0879787	232.16	0.0885481	62.3568	0.0874093	285.88	0.0919646	6.79875	0.0872669	157.239	0.0875516	420.82	0.0891175	-81.6104	0.0884057	204.429
0.088121	245.404	0.0886905	62.7714	0.0875516	284.504	0.092107	9.88938	0.0874093	158.369	0.087694	421.76	0.0892599	-95.0233	0.0885481	205.899
0.0882634	252.417	0.0888328	62.853	0.087694	282.58	0.0922493	12.7334	0.0875516	158.071	0.0878363	424.023	0.0894022	-98.2743	0.0886905	209.512
0.0884057	254.944	0.0889752	62.8723	0.0878363	281.913	0.0923917	11.0612	0.087694	155.844	0.0879787	422	0.0895446	-97.0283	0.0888328	211.405
0.0885481	247.883	0.0891175	63.2982	0.0879787	285.091	0.092534	8.91991	0.0878363	157.155	0.088121	416.475	0.0896869	-100.868	0.0889752	207.445
0.0886905	243.725	0.0892599	63.8639	0.088121	285.068	0.0926764	10.8481	0.0879787	158.74	0.0882634	410.493	0.0898293	-78.643	0.0891175	203.566
0.0888328	238.741	0.0894022	64.1588	0.0882634	282.145	0.0928187	7.13796	0.088121	159.534	0.0884057	410.289	0.0899716	-64.948	0.0892599	202.025
0.0889752	237.808	0.0895446	64.5378	0.0884057	279.619	0.0929611	6.76509	0.0882634	159.412	0.0885481	408.981	0.090114	-55.9846	0.0894022	198.286
0.0891175	233.049	0.0896869	64.0891	0.0885481	280.522	0.0931034	9.04866	0.0884057	159.889	0.0886905	413.764	0.0902563	-63.8627	0.0895446	194.138
0.0892599	226.85	0.0898293	63.3542	0.0886905	282.369	0.0932458	9.04773	0.0885481	159.879	0.0888328	422.98	0.0903987	-66.5309	0.0896869	193.346
0.0894022	225.688	0.0899716	63.8945	0.0888328	286.714	0.0933881	9.78899	0.0886905	159.001	0.0889752	429.467	0.0905411	-76.2782	0.0898293	196.069
0.0895446	230.264	0.090114	65.3726	0.0889752	291.559	0.0935305	17.2954	0.0888328	159.19	0.0891175	426.431	0.0906834	-77.9342	0.0899716	197.59
0.0896869	238.309	0.0902563	66.5987	0.0891175	294.368	0.0936728	27.4756	0.0889752	159.183	0.0892599	425.217	0.0908258	-70.8561	0.090114	195.392
0.0898293	237.141	0.0903987	67.2597	0.0892599	297.337	0.0938152	26.3757	0.0891175	158.042	0.0894022	424.71	0.0909681	-68.5622	0.0902564	198.288
0.0899716	234.281	0.0905411	66.7629	0.0894022	297.289	0.0939576	21.7753	0.0892599	158.324	0.0895446	422.451	0.0911105	-71.5073	0.0903987	205.397
0.090114	243.422	0.0906834	66.3318	0.0895446	291.468	0.0940999	16.689	0.0894022	160.257	0.0896869	413.128	0.0912528	-72.6762	0.0905411	213.369
0.0902563	248.749	0.0908258	66.1554	0.0896869	283.28	0.0942423	16.2212	0.0895446	162.223	0.0898293	413.438	0.0913952	-74.9513	0.0906834	215.532
0.0903987	251.411	0.0909681	67.2279	0.0898293	284.101	0.0943846	19.9683	0.0896869	162.974	0.0899716	415.556	0.0915375	-79.9479	0.0908258	216.274
0.0905411	247.141	0.0911105	67.122	0.0899716	288.737	0.094527	21.3139	0.0898293	161.704	0.090114	419.875	0.0916799	-85.4892	0.0909681	211.46
0.0906834	246.332	0.0912528	67.7933	0.090114	290.849	0.0946693	17.311	0.0899716	159.751	0.0902563	417.864	0.0918222	-96.6356	0.0911105	207.588
0.0908258	237.952	0.0913952	68.2303	0.0902563	293.161	0.0948117	11.6895	0.090114	159.156	0.0903987	419.377	0.0919646	-100.946	0.0912528	206.431
0.0909681	233.978	0.0915375	68.7947	0.0903987	294.927	0.094954	10.2684	0.0902563	161.742	0.0905411	422.09	0.092107	-97.5921	0.0913952	201.581
0.0911105	231.374	0.0916799	69.3749	0.0905411	296.549	0.0950964	11.8382	0.0903987	163.151	0.0906834	418.554	0.0922493	-84.9155	0.0915375	200.191
0.0912528	226.192	0.0918222	70.293	0.0906834	294.391	0.0952387	15.1768	0.0905411	163.228	0.0908258	412.317	0.0923917	-82.7297	0.0916799	194.597
0.0913952	222.527	0.0919646	69.7043	0.0908258	293.143	0.0953811	21.2485	0.0906834	163.343	0.0909681	409.103	0.092534	-90.0257	0.0918222	190.395
0.0915375	234.009	0.092107	68.8257	0.0909681	294.212	0.0955234	28.3352	0.0908258	164.314	0.0911105	413.69	0.0926764	-94.0588	0.0919646	188.497
0.0916799	245.933	0.0922493	68.6481	0.0911105	294.41	0.0956658	30.6715	0.0909681	165.078	0.0912528	423.195	0.0928187	-96.1725	0.092107	192.68
0.0918222	252.352	0.0923917	69.149	0.0912528	297.036	0.0958081	30.2549	0.0911105	165.83	0.0913952	427.977	0.0929611	-99.2467	0.0922493	196.634
0.0919646	250.293	0.092534	69.18	0.0913952	296.668	0.0959505	30.5912	0.0912528	166.739	0.0915375	420.797	0.0931034	-96.0115	0.0923917	196.293
0.092107	242.195	0.0926764	69.3018	0.0915375	292.03	0.0960929	29.0615	0.0913952	166.92	0.0916799	414.088	0.0932458	-82.8434	0.092534	192.887
0.0922493	234.7	0.0928187	69.6159	0.0916799	283.915	0.0962352	24.3189	0.0915375	166.439	0.0918222	414.165	0.0933881	-63.4005	0.0926764	190.962
0.0923917	230.255	0.0929611	69.9052	0.0918222	286.602	0.0963776	27.0303	0.0916799	167.351	0.0919646	415.508	0.0935305	-57.3996	0.0928187	191.438
0.092534	232.989	0.0931034	70.7227	0.0919646	289.514	0.0965199	28.4079	0.0918222	168.802	0.092107	415.765	0.0936728	-57.5091	0.0929611	194.21
0.0926764	234.512	0.0932458	71.8668	0.092107	290.142	0.0966623	21.9467	0.0919646	168.41	0.0922493	418.119	0.0938152	-68.443	0.0931034	193.908
0.0928187	237.23	0.0933881	73.2899	0.0922493	291.56	0.0968046	14.275	0.092107	166.136	0.0923917	420.446	0.0939576	-72.4217	0.0932458	196.859
0.0929611	242.965	0.0935305	73.6485	0.0923917	291.043	0.096947	13.9623	0.0922493	164.951	0.092534	428.61	0.0940999	-73.735	0.0933881	196.005
0.0931034	240.964	0.0936728	73.7926	0.092534	291.138	0.0970893	13.6586	0.0923917	164.52	0.0926764	430.219	0.0942423	-71.7421	0.0935305	193.971
0.0932458	235.798	0.0938152	73.7852	0.0926764	290.975	0.0972317	12.313	0.092534	163.829	0.0928187	431.524	0.0943846	-80.8441	0.0936728	198.077
0.0933881	230.54	0.0939576	74.0289	0.0928187	290.151	0.097374	11.933	0.0926764	163.693	0.0929611	434.758	0.094527	-85.8589	0.0938152	199.474
0.0935305	228.752	0.0940999	73.843	0.0929611	286.818	0.0975164	14.4989	0.0928187	165.206	0.0931034	435.874	0.0946693	-92.4259	0.0939576	197.915
0.0936728	225.995	0.0942423	73.6227	0.0931034	289.22	0.0976587	21.3605	0.0929611	167.391	0.0932458	432.852	0.0948117	-91.0521	0.0940999	193.718
0.0938152	227.216	0.0943846	73.7126	0.0932458	288.129	0.0978011	27.7329	0.0931034	167.437	0.0933881	428.032	0.094954	-75.0957	0.0942423	195.459
0.0939576	227.416	0.094527	75.1264	0.0933881	284.272	0.0979434	32.8304	0.0932458	168.322	0.0935305	430.293	0.0950964	-62.6303	0.0943846	193.59
0.0940999	224.959	0.0946693	76.7095	0.0935305	280.429	0.0980858	31.7715	0.0933881	168.89	0.0936728	432.35	0.0952387	-70.096	0.094527	189.875
0.0942423	223.121	0.0948117	77.6632	0.0936728	285.095	0.0982282	28.3896	0.0935305	168.709	0.0938152	432.173	0.0953811	-70.4679	0.0946693	189.347
0.0943846	227.194	0.094954	78.0536	0.0938152	290.298	0.0983705	26.2708	0.0936728	166.49	0.0939576	425.311	0.0955234	-69.524	0.0948117	188.398
0.094527	227.29	0.0950964	77.1496	0.0939576	291.238	0.0985129	27.5348	0.0938152	165.968	0.0940999	423.834	0.0956658	-68.1371	0.094954	191.616
0.0946693	227.386	0.0952387	75.9067	0.0940999	291.062	0.0986552	31.4987	0.0939576	166.163	0.0942423	426.951	0.0958081	-77.5689	0.0950964	193.242
0.0948117	231.269	0.0953811	74.8126	0.0942423	289.975	0.0987976	31.1865	0.0940999	165.874	0.0943846	429.062	0.0959505	-83.8536	0.0952387	193.88
0.094954	242.183	0.0955234	74.6788	0.0943846	292.734	0.0989399	32.25	0.0942423	166.959	0.094527	425.652	0.0960929	-87.3382	0.0953811	193.953
0.0950964	248.969	0.0956658	74.4237	0.094527	293.617	0.0990823	34.2647	0.0943846	168.846	0.0946693	421.385	0.0962352	-85.8247	0.0955234	192.965
0.0952387	252.686	0.0958081	75.0659	0.0946693	294.933	0.0992246	36.5263	0.094527	171.139	0.0948117	416.733	0.0963776	-75.8933	0.0956658	193.583
0.0953811	243.85	0.0959505	76.8845	0.0948117	295.204	0.099367	37.2665	0.0946693	172.452	0.094954	417.788	0.0965199	-64.3141	0.0958081	190.358
0.0955234	243.717	0.0960929	78.619	0.094954	295.796	0.0995093	34.5839	0.0948117	172.051	0.0950964	419.957	0.0966623	-64.5712	0.0959505	185.935
0.0956658	244.78	0.0962352	79.7959	0.0950964	298.866	0.0996517	32.9025	0.094954	169.717	0.0952387	417.012	0.0968046	-69.8598	0.0960929	182.846
0.0958081	251.157	0.0963776	80.8761	0.0952387	299.897	0.099794	34.4073	0.0950964	168.599	0.0953811	413.573	0.096947	-64.0469	0.0962352	187.512
0.0959505	252.135	0.0965199	81.1168	0.0953811	301.129	0.0999364	32.4997	0.0952387	169.62	0.0955234	414.093	0.0970893	-62.4039	0.0963776	194.848
0.0960929	250.727	0.0966623	81.0208	0.0955234	300.291	0.100079	31.6502	0.0953811	172.616	0.0956658	419.616	0.0972317	-62.8656	0.0965199	198.813
0.0962352	248.366	0.0968046	80.9587	0.0956658	299.832	0.100221	33.6226	0.0955234	173.317	0.0958081	428.409	0.097374	-69.8983	0.0966623	195.259
0.0963776	246.485	0.096947	81.2845	0.0958081	296.114	0.100363	38.8035	0.0956658	174.378	0.0959505	428.39	0.0975164	-77.9243	0.0968046	194.575
0.0965199	252.431	0.0970893	81.465	0.0959505	296.439	0.100506	39.3848	0.0958081	175.53	0.0960929	427.697	0.0976587	-76.3103	0.096947	194.643
0.0966623	251.154	0.0972317	81.9165	0.0960929	298.924	0.100648	36.4237	0.0959505	175.667	0.0962352	433.436	0.0978011	-69.2299	0.0970893	196.501
0.0968046	244.369	0.097374	82.0917	0.0962352	303.193	0.100791	40.3129	0.0960929	175.47	0.0963776	436.791	0.0979434	-73.6589	0.0972317	194.234
0.096947	241.28	0.0975164	81.654	0.0963776	299.873	0.100933	42.5605	0.0962352	175.586	0.0965199	432.912	0.0980858	-71.7712	0.097374	194.084
0.0970893	246.644	0.0976587	81.7276	0.0965199	296.936	0.101075	39.9164	0.0963776	176.568	0.0966623	430.28	0.0982282	-66.645	0.0975164	194.811
0.0972317	248.042	0.0978011	83.3063	0.0966623	293.309	0.101218	35.3667	0.0965199	174.673	0.0968046	430.018	0.0983705	-58.9525	0.0976587	197.595
0.097374	244.948	0.0979434	83.58	0.0968046	296.356	0.10136	39.484	0.0966623	174.803	0.096947	432.848	0.0985129	-64.1215	0.0978011	196.207
0.0975164	241.941	0.0980858	84.2819	0.096947	297.344	0.101502	47.1705	0.0968046	177.552	0.0970893	434.954	0.0986552	-75.9091	0.0979434	197.317
0.0976587	248.754	0.0982282	83.4	0.0970893	299.496	0.101645	50.0747	0.096947	179.451	0.0972317	430.634	0.0987976	-80.1136	0.0980858	194.83
0.0978011	255.747	0.0983705	84.0637	0.0972317	298.97	0.101787	45.6667	0.0970893	177.775	0.097374	430.135	0.0989399	-88.9085	0.0982282	196.157
0.0979434	258.508	0.0985129	84.8325	0.097374	298.534	0.101929	38.5155	0.0972317	175.524	0.0975164	440.307	0.0990823	-92.9077	0.0983705	193.966
0.0980858	262.64	0.0986552	85.4532	0.0975164	304.234	0.102072	37.2842	0.097374	176.231	0.0976587	447.731	0.0992246	-99.9845	0.0985129	191.485
0.0982282	264.463	0.0987976	85.7262	0.0976587	305.775	0.102214	36.2397	0.0975164	178.992	0.0978011	447.597	0.099367	-83.8982	0.0986552	187.828
0.0983705	267.245	0.0989399	84.5674	0.0978011	306.829	0.102356	41.0894	0.0976587	180.849	0.0979434	445.227	0.0995093	-75.4117	0.0987976	185.262
0.0985129	260.091	0.0990823	83.5282	0.0979434	310.896	0.102499	48.857	0.0978011	184.496	0.0980858	444.563	0.0996517	-70.1714	0.0989399	183.87
0.0986552	255.044	0.0992246	82.8396	0.0980858	313.501	0.102641	54.7656	0.0979434	186.319	0.0982282	442.973	0.099794	-62.4246	0.0990823	182.451
0.0987976	251.765	0.099367	83.2971	0.0982282	310.329	0.102783	56.6048	0.0980858	185.326	0.0983705	446.129	0.0999364	-55.8082	0.0992246	184.055
0.0989399	249.772	0.0995093	84.4054	0.0983705	303.481	0.102926	57.2555	0.0982282	182.236	0.0985129	447.288	0.100079	-53.9203	0.099367	188.577
0.0990823	245.52	0.0996517	85.6572	0.0985129	302.955	0.103068	60.6614	0.0983705	181.651	0.0986552	444.701	0.100221	-55.1103	0.0995093	193.352
0.0992246	239.709	0.099794	87.4506	0.0986552	306.365	0.10321	57.9077	0.0985129	181.065	0.0987976	445.558	0.100363	-54.5123	0.0996517	191.552
0.099367	242.413	0.0999364	87.7194	0.0987976	308.271	0.103353	57.6753	0.0986552	182.02	0.0989399	446.558	0.100506	-56.5817	0.099794	186.342
0.0995093	248.201	0.100079	87.7738	0.0989399	308.357	0.103495	54.2363	0.0987976	184.674	0.0990823	443.844	0.100648	-64.0639	0.0999364	184.65
0.0996517	254.353	0.100221	87.7266	0.0990823	309.878	0.103638	54.6557	0.0989399	186.684	0.0992246	440.886	0.10079	-71.2273	0.100079	186.023
0.099794	257.943	0.100363	88.4916	0.0992246	310.372	0.10378	54.6869	0.0990823	186.578	0.099367	441.516	0.100933	-79.0593	0.100221	186.183
0.0999364	261.319	0.100506	89.0416	0.099367	312.205	0.103922	54.366	0.0992246	185.418	0.0995093	440.561	0.101075	-85.5394	0.100363	183.036
0.100079	259.765	0.100648	89.8286	0.0995093	313.833	0.104065	54.5783	0.099367	186.884	0.0996517	438.838	0.101218	-88.9464	0.100506	186.165
0.100221	253.911	0.10079	89.7735	0.0996517	311.127	0.104207	59.3559	0.0995093	186.588	0.099794	436.495	0.10136	-89.6234	0.100648	190.071
0.100363	246.653	0.100933	89.5818	0.099794	310.158	0.104349	60.3941	0.0996517	186.142	0.0999364	437.327	0.101502	-81.7935	0.100791	189.835
0.100506	249.047	0.101075	88.7506	0.0999364	309.33	0.104492	60.3148	0.099794	184.568	0.100079	436.747	0.101645	-83.305	0.100933	190.282
0.100648	258.862	0.101218	88.6722	0.100079	313.126	0.104634	59.8177	0.0999364	184.193	0.100221	437.759	0.101787	-77.9525	0.101075	189.824
0.10079	266.673	0.10136	89.3652	0.100221	316.297	0.104776	57.9914	0.100079	184.498	0.100363	437.45	0.101929	-71.2337	0.101218	187.618
0.100933	263.256	0.101502	90.1443	0.100363	317.883	0.104919	58.978	0.100221	185.087	0.100506	439.401	0.102072	-65.5922	0.10136	188.242
0.101075	260.11	0.101645	89.6449	0.100506	318.267	0.105061	62.5482	0.100363	186.87	0.100648	441.063	0.102214	-62.8715	0.101502	189.529
0.101218	263.689	0.101787	90.1452	0.100648	318.383	0.105203	67.8646	0.100506	187.609	0.10079	445.938	0.102356	-68.9879	0.101645	187.645
0.10136	264.273	0.101929	91.6136	0.100791	317.984	0.105346	71.6476	0.100648	188.664	0.100933	454.208	0.102499	-76.3492	0.101787	186.336
0.101502	259.181	0.102072	92.7216	0.100933	317.819	0.105488	72.0433	0.10079	188.942	0.101075	456.643	0.102641	-80.4946	0.101929	187.998
0.101645	258.256	0.102214	93.0697	0.101075	318.687	0.10563	74.1286	0.100933	190.457	0.101218	459.505	0.102783	-86.9925	0.102072	188.5
0.101787	263.863	0.102356	93.3715	0.101218	316.256	0.105773	74.1494	0.101075	191.981	0.10136	457.031	0.102926	-85.6079	0.102214	190.385
0.101929	271.077	0.102499	94.4314	0.10136	317.763	0.105915	73.1027	0.101218	194.281	0.101502	453.972	0.103068	-77.2849	0.102356	193.912
0.102072	273.11	0.102641	95.3359	0.101502	319.603	0.106058	71.6359	0.10136	196.714	0.101645	450.747	0.10321	-51.7961	0.102499	194.044
0.102214	270.537	0.102783	96.6165	0.101645	323.98	0.1062	71.8839	0.101502	199.282	0.101787	450.41	0.103353	-45.4548	0.102641	191.71
0.102356	268.043	0.102926	97.7935	0.101787	325.659	0.106342	75.58	0.101645	199.144	0.101929	450.007	0.103495	-46.4172	0.102783	188.232
0.102499	265.971	0.103068	98.4912	0.101929	329.879	0.106485	71.3306	0.101787	197.834	0.102072	452.066	0.103638	-52.1785	0.102926	190.084
0.102641	264.03	0.10321	98.1487	0.102072	330.257	0.106627	62.0757	0.101929	197.239	0.102214	456.319	0.10378	-45.1409	0.103068	190.064
0.102783	261.14	0.103353	98.3967	0.102214	325.077	0.106769	58.8871	0.102072	196.685	0.102356	458.096	0.103922	-42.9453	0.10321	189.217
0.102926	269.285	0.103495	98.6091	0.102356	322.031	0.106912	66.2107	0.102214	196.36	0.102499	455.669	0.104065	-45.6863	0.103353	186.436
0.103068	278.766	0.103638	98.7704	0.102499	321.201	0.107054	74.5056	0.102356	197.003	0.102641	453.676	0.104207	-58.807	0.103495	185.936
0.10321	277.382	0.10378	98.3875	0.102641	322.964	0.107196	79.0538	0.102499	199.614	0.102783	453.688	0.104349	-80.409	0.103638	185.843
0.103353	273.367	0.103922	98.7256	0.102783	325.301	0.107339	84.2374	0.102641	200.669	0.102926	459.513	0.104492	-86.1295	0.10378	186.731
0.103495	270.584	0.104065	98.5548	0.102926	329.488	0.107481	88.185	0.102783	200.45	0.103068	465.709	0.104634	-90.1475	0.103922	186.468
0.103638	267.768	0.104207	99.0061	0.103068	330.051	0.107623	86.3142	0.102926	201.1	0.10321	468.219	0.104776	-87.3925	0.104065	185.731
0.10378	266.889	0.104349	99.8427	0.10321	331.104	0.107766	81.213	0.103068	203.452	0.103353	465.937	0.104919	-74.3558	0.104207	188.132
0.103922	277.289	0.104492	100.672	0.103353	331.914	0.107908	79.4331	0.10321	203.597	0.103495	462.649	0.105061	-63.5499	0.104349	188.476
0.104065	286.735	0.104634	100.806	0.103495	333.045	0.10805	80.98	0.103353	202.121	0.103638	464.372	0.105203	-66.899	0.104492	185.179
0.104207	287.27	0.104776	100.625	0.103638	335.769	0.108193	83.2214	0.103495	203.669	0.10378	470.336	0.105346	-72.9822	0.104634	183.439
0.104349	284.058	0.104919	101.108	0.10378	335.481	0.108335	83.9047	0.103638	205.317	0.103922	472.33	0.105488	-69.9622	0.104776	184.107
0.104492	278.805	0.105061	103.41	0.103922	332.697	0.108477	83.4498	0.10378	206.168	0.104065	466.12	0.10563	-61.4352	0.104919	185.993
0.104634	275.054	0.105203	105.607	0.104065	329.094	0.10862	80.7064	0.103922	207.772	0.104207	463.52	0.105773	-42.4534	0.105061	189.677
0.104776	279.075	0.105346	106.356	0.104207	329.492	0.108762	81.3167	0.104065	208.056	0.104349	462.052	0.105915	-20.8387	0.105203	196.039
0.104919	276.303	0.105488	105.659	0.104349	326.903	0.108905	81.012	0.104207	208.851	0.104492	462.026	0.106058	-13.0314	0.105346	197.976
0.105061	271.095	0.10563	104.644	0.104492	328.735	0.109047	85.3766	0.104349	208.828	0.104634	470.127	0.1062	-27.0861	0.105488	197.817
0.105203	263.131	0.105773	104.696	0.104634	329.07	0.109189	85.0217	0.104492	209.71	0.104776	474.963	0.106342	-44.98	0.10563	198.168
0.105346	264.186	0.105915	106.277	0.104776	329.276	0.109332	88.2126	0.104634	212.116	0.104919	476.991	0.106485	-52.7208	0.105773	200.844
0.105488	269.439	0.106058	107.49	0.104919	326.492	0.109474	91.6344	0.104776	214.471	0.105061	475.108	0.106627	-57.2136	0.105915	200.798
0.10563	273.968	0.1062	107.486	0.105061	327.164	0.109616	98.075	0.104919	216.006	0.105203	467.537	0.106769	-55.6157	0.106058	199.193
0.105773	282.337	0.106342	107.744	0.105203	329.399	0.109759	101.935	0.105061	216.664	0.105346	464.329	0.106912	-50.7225	0.1062	202.608
0.105915	281.853	0.106485	107.996	0.105346	328.549	0.109901	104.551	0.105203	217.376	0.105488	466.356	0.107054	-44.0114	0.106342	201.945
0.106058	286.336	0.106627	107.971	0.105488	335.325	0.110043	110.254	0.105346	217.915	0.10563	471.982	0.107196	-48.3416	0.106485	200.97
0.1062	287.677	0.106769	107.881	0.10563	341.644	0.110186	113.288	0.105488	219.969	0.105773	475.039	0.107339	-51.9419	0.106627	198.223
0.106342	295.137	0.106912	108.709	0.105773	347.358	0.110328	108.045	0.10563	220.125	0.105915	473.032	0.107481	-44.3869	0.106769	198.454
0.106485	297.136	0.107054	108.895	0.105915	345.256	0.11047	99.4461	0.105773	220.171	0.106058	471.947	0.107623	-37.9939	0.106912	196
0.106627	297.268	0.107196	109.312	0.106058	346.068	0.110613	93.8203	0.105915	220.075	0.1062	467.243	0.107766	-38.3377	0.107054	195.002
0.106769	295.725	0.107339	109.488	0.1062	349.236	0.110755	95.8211	0.106058	221.827	0.106342	469.339	0.107908	-43.5433	0.107196	196.76
0.106912	293.859	0.107481	109.859	0.106342	351.279	0.110897	95.3249	0.1062	222.916	0.106485	478.361	0.10805	-37.4588	0.107339	196.923
0.107054	294.937	0.107623	110.265	0.106485	352.294	0.11104	94.5907	0.106342	223.851	0.106627	486.125	0.108193	-32.1301	0.107481	196.001
0.107196	297.443	0.107766	110.93	0.106627	351.605	0.111182	95.0714	0.106485	225.94	0.106769	490.53	0.108335	-24.5005	0.107623	195.583
0.107339	294.311	0.107908	111.085	0.106769	353.181	0.111324	103.201	0.106627	228.376	0.106912	492.749	0.108477	-25.6616	0.107766	195.253
0.107481	297.137	0.10805	111.846	0.106912	356.44	0.111467	111.652	0.106769	228.925	0.107054	495.939	0.10862	-30.2075	0.107908	195.55
0.107623	299.104	0.108193	112.914	0.107054	353.881	0.111609	113.341	0.106912	228.829	0.107196	495.198	0.108762	-32.9087	0.10805	194.896
0.107766	307.388	0.108335	114.307	0.107196	350.131	0.111752	115.344	0.107054	227.666	0.107339	495.318	0.108905	-40.443	0.108193	195.657
0.107908	313.081	0.108477	114.664	0.107339	349.261	0.111894	115.767	0.107196	227.849	0.107481	497.165	0.109047	-44.5219	0.108335	201.078
0.10805	311.684	0.10862	115.033	0.107481	353.658	0.112036	118.818	0.107339	226.504	0.107623	496.172	0.109189	-38.6544	0.108477	202.104
0.108193	309.477	0.108762	115.463	0.107623	358.411	0.112179	114.675	0.107481	224.543	0.107766	495.262	0.109332	-36.5594	0.10862	201.412
0.108335	306.324	0.108905	116.192	0.107766	360.514	0.112321	112.607	0.107623	225.554	0.107908	497.557	0.109474	-42.2494	0.108762	197.028
0.108477	304.79	0.109047	117.791	0.107908	359.915	0.112463	110.343	0.107766	229.539	0.10805	498.762	0.109616	-51.0124	0.108905	198.29
0.10862	309.632	0.109189	119.17	0.10805	361.941	0.112606	113.142	0.107908	233.588	0.108193	498.141	0.109759	-46.704	0.109047	199.705
0.108762	311.982	0.109332	120.242	0.108193	362.781	0.112748	113.763	0.10805	233.868	0.108335	495.656	0.109901	-33.3655	0.109189	202.251
0.108905	315.321	0.109474	121.031	0.108335	362.848	0.11289	113.11	0.108193	233.904	0.108477	496.565	0.110043	-24.5175	0.109332	204.922
0.109047	314.994	0.109616	121.325	0.108477	363.61	0.113033	115.209	0.108335	234.834	0.10862	496.459	0.110186	-20.9211	0.109474	205.257
0.109189	323.898	0.109759	122.018	0.10862	366.305	0.113175	118.135	0.108477	235.45	0.108762	499.194	0.110328	-23.5559	0.109616	205.199
0.109332	323.362	0.109901	122.493	0.108762	368.502	0.113317	118.323	0.10862	235.622	0.108905	502.289	0.11047	-28.3276	0.109759	199.488
0.109474	315.558	0.110043	123.754	0.108905	367.532	0.11346	122.442	0.108762	237.675	0.109047	500.686	0.110613	-40.237	0.109901	196.374
0.109616	305.925	0.110186	124.182	0.109047	369.565	0.113602	128.809	0.108905	240.28	0.109189	495.177	0.110755	-47.7177	0.110043	196.602
0.109759	302.836	0.110328	123.873	0.109189	371.677	0.113744	131.8	0.109047	241.443	0.109332	495.494	0.110897	-44.2435	0.110186	198.989
0.109901	303.513	0.11047	123.04	0.109332	374.481	0.113887	129.92	0.109189	245.105	0.109474	498.829	0.11104	-49.5049	0.110328	200.104
0.110043	310.762	0.110613	123.699	0.109474	374.742	0.114029	130.142	0.109332	248.681	0.109616	500.177	0.111182	-48.0593	0.11047	202.625
0.110186	314.138	0.110755	123.877	0.109616	373.044	0.114171	134.937	0.109474	250.594	0.109759	500.316	0.111324	-42.3362	0.110613	202.663
0.110328	316.163	0.110897	123.541	0.109759	373.598	0.114314	135.461	0.109616	249.985	0.109901	501.043	0.111467	-35.9455	0.110755	201.707
0.11047	316.512	0.11104	123.48	0.109901	375.693	0.114456	134.681	0.109759	250.457	0.110043	503.434	0.111609	-27.7071	0.110897	198.123
0.110613	320.302	0.111182	124.122	0.110043	375.343	0.114599	135.418	0.109901	250.213	0.110186	505.495	0.111752	-14.7749	0.11104	198.386
0.110755	315.976	0.111324	125.501	0.110186	372.212	0.114741	136.997	0.110043	249.894	0.110328	509.587	0.111894	-9.51341	0.111182	198.506
0.110897	319.281	0.111467	126.178	0.110328	373.811	0.114883	133.738	0.110186	249.13	0.11047	511.105	0.112036	-15.7358	0.111324	200.475
0.11104	325.08	0.111609	126.468	0.11047	378.134	0.115026	128.444	0.110328	249.09	0.110613	515.935	0.112179	-27.3288	0.111467	204.038
0.111182	330.055	0.111752	126.8	0.110613	379.276	0.115168	125.883	0.11047	249.682	0.110755	519.24	0.112321	-38.7287	0.111609	208.434
0.111324	330.578	0.111894	130.117	0.110755	381.255	0.11531	132.955	0.110613	252.009	0.110897	522.469	0.112463	-48.1182	0.111752	210.503
0.111467	328.774	0.112036	132.355	0.110897	378.613	0.115453	138.329	0.110755	253.759	0.11104	516.606	0.112606	-55.5499	0.111894	209.748
0.111609	329.772	0.112179	133.41	0.11104	372.62	0.115595	144.521	0.110897	256.2	0.111182	512.753	0.112748	-50.8057	0.112036	208.734
0.111752	331.474	0.112321	133.793	0.111182	366.96	0.115737	148.699	0.11104	257.692	0.111324	511.971	0.11289	-43.7874	0.112179	209.89
0.111894	333.048	0.112463	134.361	0.111324	372.232	0.11588	151.197	0.111182	260.104	0.111467	516.934	0.113033	-40.9329	0.112321	212.593
0.112036	329.147	0.112606	134.071	0.111467	382.506	0.116022	150.48	0.111324	260.068	0.111609	520.071	0.113175	-42.7677	0.112463	213.599
0.112179	329.824	0.112748	133.838	0.111609	390.299	0.116164	147.961	0.111467	262.349	0.111752	518.459	0.113317	-41.1256	0.112606	214.263
0.112321	330.154	0.11289	134.041	0.111752	394.835	0.116307	150.934	0.111609	264.563	0.111894	518.268	0.11346	-35.1305	0.112748	210.772
0.112463	332.539	0.113033	134.307	0.111894	395.777	0.116449	153.179	0.111752	265.734	0.112036	522.508	0.113602	-36.9237	0.11289	210.03
0.112606	333.757	0.113175	134.761	0.112036	394.133	0.116591	157.048	0.111894	267.092	0.112179	530.98	0.113744	-34.2888	0.113033	211.964
0.112748	342.752	0.113317	135.77	0.112179	390.553	0.116734	160.152	0.112036	269.881	0.112321	536.08	0.113887	-24.2831	0.113175	219.068
0.11289	348.044	0.11346	136.807	0.112321	386.221	0.116876	163.713	0.112179	273.106	0.112463	540.524	0.114029	-18.4299	0.113317	220.487
0.113033	344.964	0.113602	138.216	0.112463	387.206	0.117018	166.236	0.112321	273.181	0.112606	541.855	0.114171	-29.4639	0.11346	216.229
0.113175	336.055	0.113744	138.757	0.112606	390.595	0.117161	170.282	0.112463	272.506	0.112748	541.301	0.114314	-35.335	0.113602	211.663
0.113317	328.803	0.113887	138.211	0.112748	392.785	0.117303	173.134	0.112606	272.817	0.11289	538.14	0.114456	-23.3211	0.113744	208.378
0.11346	325.298	0.114029	138.38	0.11289	394.241	0.117445	171.056	0.112748	273.979	0.113033	540.674	0.114599	-7.41757	0.113887	205.789
0.113602	326.213	0.114171	140.206	0.113033	396.859	0.117588	169.975	0.11289	275.969	0.113175	548.779	0.114741	-5.59992	0.114029	203.12
0.113744	328.705	0.114314	142.106	0.113175	401.645	0.11773	167.164	0.113033	277.626	0.113317	552.174	0.114883	-6.34354	0.114171	206.02
0.113887	330.945	0.114456	143.081	0.113317	404.121	0.117873	163.529	0.113175	278.09	0.11346	550.497	0.115026	-9.24883	0.114314	210.002
0.114029	335.952	0.114599	145.038	0.11346	403.644	0.118015	160.116	0.113317	275.971	0.113602	553.563	0.115168	-15.1414	0.114456	211.595
0.114171	340.545	0.114741	146.861	0.113602	404.713	0.118157	163.751	0.11346	276.14	0.113744	559.165	0.11531	-16.7794	0.114599	210.795
0.114314	344.173	0.114883	147.3	0.113744	404.691	0.1183	169.783	0.113602	280.131	0.113887	561.49	0.115453	-18.4107	0.114741	215.852
0.114456	344.991	0.115026	147.781	0.113887	407.924	0.118442	174.749	0.113744	284.592	0.114029	559.678	0.115595	-24.5872	0.114883	221.402
0.114599	344.193	0.115168	148.217	0.114029	407.97	0.118584	178.38	0.113887	287.293	0.114171	554.352	0.115737	-28.7787	0.115026	222.112
0.114741	347.42	0.11531	148.718	0.114171	413.893	0.118727	181.4	0.114029	289.243	0.114314	549.552	0.11588	-24.1738	0.115168	219.577
0.114883	345.288	0.115453	148.396	0.114314	420.717	0.118869	185.264	0.114171	291.774	0.114456	552.624	0.116022	-18.6933	0.11531	219.627
0.115026	346.687	0.115595	148.906	0.114456	425.83	0.119011	187.878	0.114314	295.809	0.114599	562.77	0.116164	-20.9118	0.115453	221.53
0.115168	351.494	0.115737	149.36	0.114599	425.721	0.119154	194.83	0.114456	296.3	0.114741	564.86	0.116307	-22.0254	0.115595	221.949
0.11531	351.608	0.11588	150.296	0.114741	423.278	0.119296	197.201	0.114599	296.006	0.114883	562.985	0.116449	-21.0863	0.115737	224.615
0.115453	358.327	0.116022	151.975	0.114883	422.362	0.119438	198.037	0.114741	297.551	0.115026	562.57	0.116591	-10.1924	0.11588	226.163
0.115595	367.799	0.116164	153.572	0.115026	421.535	0.119581	197.548	0.114883	299.532	0.115168	566.51	0.116734	-13.7855	0.116022	223.697
0.115737	375.671	0.116307	156.05	0.115168	422.501	0.119723	198.466	0.115026	301.107	0.11531	566.347	0.116876	-11.3265	0.116164	218.696
0.11588	376.978	0.116449	157.575	0.11531	424.763	0.119865	200.721	0.115168	301.95	0.115453	569.296	0.117018	-14.6027	0.116307	218.087
0.116022	374.993	0.116591	158.616	0.115453	429.661	0.120008	199.59	0.11531	304.041	0.115595	576.378	0.117161	-15.6132	0.116449	217.404
0.116164	371.965	0.116734	158.882	0.115595	430.998	0.12015	199.131	0.115453	307.099	0.115737	585.551	0.117303	-14.216	0.116591	217.525
0.116307	362.504	0.116876	159.082	0.115737	431.333	0.120292	203.447	0.115595	307.334	0.11588	591.7	0.117445	-3.13362	0.116734	218.655
0.116449	356.289	0.117018	158.805	0.11588	432.888	0.120435	209.23	0.115737	307.711	0.116022	589.798	0.117588	0.75347	0.116876	221.152
0.116591	360.916	0.117161	158.394	0.116022	436.943	0.120577	212.537	0.11588	306.69	0.116164	586.577	0.11773	-5.32314	0.117018	222.57
0.116734	370.658	0.117303	158.757	0.116164	441.813	0.120719	213.249	0.116022	309.937	0.116307	584.903	0.117873	-6.67273	0.117161	222.243
0.116876	382.838	0.117445	159.781	0.116307	445.424	0.120862	206.613	0.116164	315.436	0.116449	589.608	0.118015	0.210255	0.117303	220.617
0.117018	383.414	0.117588	161.544	0.116449	441.886	0.121004	203.285	0.116307	320.407	0.116591	592.089	0.118157	-9.05355	0.117445	221.487
0.117161	380.276	0.11773	163.367	0.116591	440.752	0.121147	202.655	0.116449	322.973	0.116734	593.467	0.1183	-10.948	0.117588	227.049
0.117303	372.413	0.117873	165.924	0.116734	440.084	0.121289	209.393	0.116591	323.162	0.116876	589.872	0.118442	-10.0882	0.11773	229.367
0.117445	371.722	0.118015	167.392	0.116876	442.238	0.121431	217.974	0.116734	325.055	0.117018	586.983	0.118584	-13.0014	0.117873	230.658
0.117588	373.842	0.118157	167.5	0.117018	447.227	0.121574	232.482	0.116876	324.293	0.117161	590.57	0.118727	-11.2901	0.118015	230.946
0.11773	373.871	0.1183	166.841	0.117161	449.732	0.121716	240.474	0.117018	324.226	0.117303	596.696	0.118869	-7.48243	0.118157	233.943
0.117873	376.876	0.118442	168.209	0.117303	452.049	0.121858	237.055	0.117161	326.92	0.117445	603.825	0.119011	0.844663	0.1183	236.277
0.118015	384.717	0.118584	169.313	0.117445	452.887	0.122001	236.024	0.117303	332.374	0.117588	602.216	0.119154	-3.1356	0.118442	237.724
0.118157	391.961	0.118727	170.408	0.117588	453.857	0.122143	236.077	0.117445	335.549	0.11773	605.688	0.119296	0.283117	0.118584	237.131
0.1183	389.865	0.118869	171.331	0.11773	457.005	0.122285	240.483	0.117588	336.782	0.117873	608.626	0.119438	1.94467	0.118727	237.589
0.118442	391.734	0.119011	172.901	0.117873	458.323	0.122428	239.865	0.11773	337.741	0.118015	608.406	0.119581	-2.22413	0.118869	237.746
0.118584	392.104	0.119154	174.484	0.118015	462.262	0.12257	237.692	0.117873	340.496	0.118157	611.796	0.119723	-12.347	0.119011	236.829
0.118727	393.724	0.119296	175.274	0.118157	464.889	0.122712	245.384	0.118015	341.038	0.1183	618.984	0.119865	-4.11189	0.119154	233.517
0.118869	402.777	0.119438	176.347	0.1183	470.373	0.122855	249.394	0.118157	342.253	0.118442	623.357	0.120008	1.12875	0.119296	231.863
0.119011	414.879	0.119581	176.753	0.118442	476.187	0.122997	252.295	0.1183	343.779	0.118584	617.861	0.12015	1.11137	0.119438	232.842
0.119154	415.676	0.119723	178.24	0.118584	481.071	0.123139	249.866	0.118442	347.959	0.118727	616.254	0.120292	-4.27703	0.119581	237.329
0.119296	412.419	0.119865	179.179	0.118727	484.747	0.123282	253.94	0.118584	351.333	0.118869	617.011	0.120435	-0.574136	0.119723	239.007
0.119438	409.322	0.120008	180.456	0.118869	487.04	0.123424	260.205	0.118727	353.85	0.119011	620.137	0.120577	3.06252	0.119865	238.828
0.119581	405.775	0.12015	181.715	0.119011	489.981	0.123566	265.115	0.118869	356.751	0.119154	627.614	0.120719	0.758852	0.120008	237.857
0.119723	404.669	0.120292	183.105	0.119154	487.107	0.123709	268.249	0.119011	359.382	0.119296	636.009	0.120862	-5.67899	0.12015	237.177
0.119865	407.737	0.120435	184.97	0.119296	485.357	0.123851	269.536	0.119154	361.879	0.119438	643.273	0.121004	-9.42281	0.120292	235.119
0.120008	413.919	0.120577	187.62	0.119438	484.163	0.123993	266.623	0.119296	363.8	0.119581	642.557	0.121147	-9.9869	0.120435	238.477
0.12015	415.415	0.120719	190.109	0.119581	488.589	0.124136	263.783	0.119438	364.569	0.119723	642.861	0.121289	-14.4139	0.120577	239.107
0.120292	414.464	0.120862	191.061	0.119723	490.269	0.124278	269.102	0.119581	366.794	0.119865	641.787	0.121431	-12.299	0.120719	241.335
0.120435	417.029	0.121004	192.043	0.119865	489.2	0.124421	272.71	0.119723	370.239	0.120008	648.131	0.121574	-6.24803	0.120862	239.81
0.120577	420.777	0.121147	193.91	0.120008	490.982	0.124563	273.19	0.119865	373.159	0.12015	653.989	0.121716	4.89135	0.121004	240.469
0.120719	423.353	0.121289	195.267	0.12015	498.972	0.124705	271.685	0.120008	374.522	0.120292	652.883	0.121858	12.3284	0.121147	239.317
0.120862	429.2	0.121431	196.768	0.120292	506.773	0.124848	276.764	0.12015	375.964	0.120435	653.14	0.122001	29.634	0.121289	240.011
0.121004	439.212	0.121574	198.486	0.120435	506.834	0.12499	284.279	0.120292	378.051	0.120577	653.175	0.122143	41.0739	0.121431	242.143
0.121147	448.562	0.121716	200.25	0.120577	508.245	0.125132	289.446	0.120435	379.12	0.120719	658.292	0.122285	56.7654	0.121574	246.358
0.121289	459.302	0.121858	201.124	0.120719	513.784	0.125275	292.043	0.120577	382.585	0.120862	664.69	0.122428	63.8324	0.121716	252.403
0.121431	463.169	0.122001	200.792	0.120862	519.51	0.125417	297.755	0.120719	388.403	0.121004	669.333	0.12257	58.0181	0.121858	256.233
0.121574	456.596	0.122143	201.244	0.121004	519.844	0.125559	300.985	0.120862	391.862	0.121147	670.02	0.122712	48.0356	0.122001	260.025
0.121716	448.117	0.122285	201.035	0.121147	521.46	0.125702	300.469	0.121004	394.622	0.121289	669.015	0.122855	44.3044	0.122143	260.596
0.121858	449.368	0.122428	201.294	0.121289	525.606	0.125844	300.443	0.121147	397.548	0.121431	674.426	0.122997	48.4769	0.122285	262.091
0.122001	457.325	0.12257	201.6	0.121431	529.621	0.125986	304.264	0.121289	401.498	0.121574	673.744	0.123139	48.5275	0.122428	260.757
0.122143	462.416	0.122712	203.622	0.121574	529.844	0.126129	306.808	0.121431	406.701	0.121716	672.101	0.123282	49.3877	0.12257	258.966
0.122285	467.019	0.122855	206.433	0.121716	533.966	0.126271	307.826	0.121574	410.304	0.121858	671.852	0.123424	46.0611	0.122712	259.966
0.122428	472.091	0.122997	208.332	0.121858	535.664	0.126413	311.637	0.121716	414.039	0.122001	674.867	0.123566	43.3474	0.122855	260.203
0.12257	474.291	0.123139	209.753	0.122001	540.379	0.126556	315.094	0.121858	417.844	0.122143	678.247	0.123709	42.7187	0.122997	258.894
0.122712	470.194	0.123282	212.177	0.122143	544.025	0.126698	316.507	0.122001	422.347	0.122285	685.563	0.123851	43.1277	0.123139	254.9
0.122855	471.56	0.123424	215.793	0.122285	552.46	0.12684	322.385	0.122143	424.67	0.122428	693.848	0.123993	46.7017	0.123282	254.274
0.122997	478.04	0.123566	218.031	0.122428	556.279	0.126983	324.384	0.122285	426.539	0.12257	701.12	0.124136	54.3379	0.123424	255.882
0.123139	483.43	0.123709	218.779	0.12257	557.805	0.127125	326.648	0.122428	427.73	0.122712	706.265	0.124278	56.069	0.123566	258.631
0.123282	490.155	0.123851	220.073	0.122712	560.068	0.127267	325.575	0.12257	429.046	0.122855	707.476	0.124421	52.6071	0.123709	262.125
0.123424	491.785	0.123993	221.636	0.122855	565.003	0.12741	325.968	0.122712	431.238	0.122997	704.354	0.124563	45.6183	0.123851	267.186
0.123566	492.812	0.124136	223.151	0.122997	569.006	0.127552	324.981	0.122855	432.309	0.123139	704.411	0.124705	50.4678	0.123993	271.933
0.123709	490.28	0.124278	225.451	0.123139	566.634	0.127694	329.467	0.122997	436.213	0.123282	707.851	0.124848	57.1772	0.124136	273.984
0.123851	495.838	0.124421	228.458	0.123282	566.969	0.127837	339.02	0.123139	438.825	0.123424	708.339	0.12499	58.9915	0.124278	277.433
0.123993	501.671	0.124563	230.487	0.123424	574.331	0.127979	348.182	0.123282	443.786	0.123566	711.135	0.125132	54.1337	0.124421	275.547
0.124136	508.788	0.124705	232.809	0.123566	578.357	0.128121	352.419	0.123424	448.019	0.123709	716.726	0.125275	47.1251	0.124563	272.193
0.124278	515.013	0.124848	233.704	0.123709	575.968	0.128264	358.672	0.123566	447.633	0.123851	722.324	0.125417	49.1823	0.124705	269.352
0.124421	516.826	0.12499	234.516	0.123851	574.543	0.128406	359.716	0.123709	446.734	0.123993	725.305	0.125559	47.1171	0.124848	271.138
0.124563	517.74	0.125132	234.193	0.123993	579.616	0.128549	358.456	0.123851	449.047	0.124136	729.437	0.125702	53.4212	0.12499	274.329
0.124705	520.282	0.125275	236.717	0.124136	586.5	0.128691	364.567	0.123993	454.344	0.124278	739.51	0.125844	66.746	0.125132	274.697
0.124848	529.115	0.125417	239.782	0.124278	597.514	0.128833	368.726	0.124136	458.202	0.124421	747.048	0.125986	76.8658	0.125275	278.91
0.12499	534.78	0.125559	242.631	0.124421	604.83	0.128976	365.612	0.124278	463.769	0.124563	748.492	0.126129	77.7801	0.125417	283.864
0.125132	537.584	0.125702	245.97	0.124563	612.854	0.129118	365.07	0.124421	469.29	0.124705	753.309	0.126271	71.8189	0.125559	288.093
0.125275	549.402	0.125844	250.214	0.124705	620.752	0.12926	371.12	0.124563	474.216	0.124848	758.079	0.126413	67.2472	0.125702	290.686
0.125417	565.815	0.125986	253.67	0.124848	624.009	0.129403	376.425	0.124705	478.42	0.12499	765.526	0.126556	67.7989	0.125844	296.795
0.125559	584.822	0.126129	254.975	0.12499	626.537	0.129545	381.606	0.124848	480.922	0.125132	772.115	0.126698	76.4258	0.125986	301.053
0.125702	591.9	0.126271	256.177	0.125132	629.001	0.129687	386.05	0.12499	483.997	0.125275	774.324	0.12684	79.2458	0.126129	304.16
0.125844	597.317	0.126413	257.58	0.125275	639.749	0.12983	388.761	0.125132	488.641	0.125417	771.624	0.126983	86.5599	0.126271	304.687
0.125986	603.14	0.126556	259.975	0.125417	646.177	0.129972	387.481	0.125275	493.392	0.125559	765.072	0.127125	92.801	0.126413	306.542
0.126129	602.475	0.126698	262.165	0.125559	651.953	0.130114	396.056	0.125417	496.637	0.125702	760.434	0.127267	98.5248	0.126556	308.511
0.126271	601.642	0.12684	262.305	0.125702	653.663	0.130257	405.22	0.125559	499.96	0.125844	767.884	0.12741	96.0784	0.126698	311.957
0.126413	603.075	0.126983	262.938	0.125844	657.335	0.130399	407.159	0.125702	503.654	0.125986	781.225	0.127552	104.595	0.12684	315.586
0.126556	619.529	0.127125	264.889	0.125986	662.076	0.130541	408.88	0.125844	509.922	0.126129	791.152	0.127694	106.021	0.126983	317.913
0.126698	637.672	0.127267	266.682	0.126129	670.125	0.130684	418.617	0.125986	514.892	0.126271	800.066	0.127837	108.143	0.127125	325.19
0.12684	644.367	0.12741	268.43	0.126271	681.414	0.130826	431.674	0.126129	520.168	0.126413	809.525	0.127979	116.042	0.127267	329.7
0.126983	649.814	0.127552	271.648	0.126413	688.082	0.130968	434.686	0.126271	523.589	0.126556	815.69	0.128121	121.426	0.12741	330.103
0.127125	665.343	0.127694	275.628	0.126556	693.504	0.131111	437.933	0.126413	525.184	0.126698	813.487	0.128264	123.521	0.127552	328.821
0.127267	676.919	0.127837	279.349	0.126698	694.517	0.131253	445.71	0.126556	529.825	0.12684	815.847	0.128406	116.963	0.127694	332.344
0.12741	675.274	0.127979	282.869	0.12684	697.452	0.131395	452.387	0.126698	539.064	0.126983	819.554	0.128549	116.03	0.127837	337.424
0.127552	678.191	0.128121	284.798	0.126983	701.111	0.131538	458.49	0.12684	546.468	0.127125	823.023	0.128691	121.291	0.127979	345.774
0.127694	696.685	0.128264	288.231	0.127125	710.069	0.13168	461.256	0.126983	553.426	0.127267	824.559	0.128833	125.465	0.128121	350.7
0.127837	711.906	0.128406	291.248	0.127267	716.212	0.131822	467.078	0.127125	560.525	0.12741	835.689	0.128976	133.85	0.128264	350.484
0.127979	718.04	0.128549	293.889	0.12741	722.745	0.131965	472.496	0.127267	564.148	0.127552	847.734	0.129118	138.597	0.128406	348.912
0.128121	729.476	0.128691	296.838	0.127552	724.77	0.132107	479.332	0.12741	564.507	0.127694	862.365	0.12926	138.688	0.128549	350.409
0.128264	745.754	0.128833	300.122	0.127694	728.359	0.13225	481.024	0.127552	566.8	0.127837	870.537	0.129403	152.656	0.128691	359.262
0.128406	761.549	0.128976	303.485	0.127837	736.97	0.132392	483.326	0.127694	570.347	0.127979	882.907	0.129545	160.731	0.128833	368.898
0.128549	779.34	0.129118	306.537	0.127979	747.489	0.132534	488.355	0.127837	575.29	0.128121	886.821	0.129687	156.472	0.128976	374.28
0.128691	798.937	0.12926	310.772	0.128121	754.865	0.132677	494.645	0.127979	578.378	0.128264	882.526	0.12983	143.285	0.129118	381.037
0.128833	828.271	0.129403	314.868	0.128264	761.892	0.132819	500.303	0.128121	585.221	0.128406	880.288	0.129972	138.478	0.12926	382.391
0.128976	857.725	0.129545	318.719	0.128406	767.894	0.132961	501.713	0.128264	593.316	0.128549	878.777	0.130114	149.983	0.129403	382.594
0.129118	893.832	0.129687	323.115	0.128549	775.312	0.133104	510.92	0.128406	602.415	0.128691	881.202	0.130257	172.792	0.129545	380.345
0.12926	919.385	0.12983	329.32	0.128691	781.778	0.133246	517.481	0.128549	607.092	0.128833	885.24	0.130399	186.014	0.129687	381.033
0.129403	943.773	0.129972	337.626	0.128833	787.136	0.133388	524.207	0.128691	614.636	0.128976	894.877	0.130541	195.973	0.12983	381.691
0.129545	974.922	0.130114	343.144	0.128976	792.663	0.133531	524.059	0.128833	621.753	0.129118	909.267	0.130684	207.145	0.129972	385.388
0.129687	1006.41	0.130257	349.208	0.129118	801.799	0.133673	528.163	0.128976	628.334	0.12926	914.615	0.130826	208.972	0.130114	389.66
0.12983	1039.8	0.130399	355.92	0.12926	820.404	0.133815	536.009	0.129118	635.052	0.129403	916.798	0.130968	200.969	0.130257	398.139
0.129972	1080.44	0.130541	364.804	0.129403	830.902	0.133958	548.87	0.12926	642.697	0.129545	921.867	0.131111	202.101	0.130399	408.601
0.130114	1126.68	0.130684	373.813	0.129545	842.501	0.1341	554.856	0.129403	651.095	0.129687	933.77	0.131253	221.354	0.130541	418.732
0.130257	1165.45	0.130826	382.229	0.129687	846.872	0.134242	553.341	0.129545	657.834	0.12983	938.41	0.131395	240.946	0.130684	428.418
0.130399	1211.28	0.130968	390.126	0.12983	859.701	0.134385	555.505	0.129687	662.132	0.129972	944.798	0.131538	259.149	0.130826	435.138
0.130541	1262.58	0.131111	400.646	0.129972	871.867	0.134527	559.991	0.12983	665.723	0.130114	960.016	0.13168	268.129	0.130968	440.575
0.130684	1319.03	0.131253	415.051	0.130114	882.031	0.134669	569.242	0.129972	671.34	0.130257	980.225	0.131822	269.077	0.131111	448.571
0.130826	1376.51	0.131395	429.457	0.130257	891.146	0.134812	586.296	0.130114	676.52	0.130399	993.948	0.131965	278.191	0.131253	458.952
0.130968	1432.65	0.131538	450.317	0.130399	899.03	0.134954	601.447	0.130257	678.621	0.130541	996.25	0.132107	289.125	0.131395	471.69
0.131111	1498.49	0.13168	470.398	0.130541	909.218	0.135096	613.678	0.130399	683.24	0.130684	996.04	0.13225	298.345	0.131538	488.231
0.131253	1567.3	0.131822	492.291	0.130684	918.705	0.135239	615.05	0.130541	691.549	0.130826	1005.39	0.132392	297.074	0.13168	498.139
0.131395	1644.44	0.131965	518.01	0.130826	929.22	0.135381	614.547	0.130684	698.491	0.130968	1022.49	0.132534	303.46	0.131822	508.469
0.131538	1731.3	0.132107	546.958	0.130968	942.526	0.135523	618.287	0.130826	706.151	0.131111	1036.7	0.132677	326.863	0.131965	513.956
0.13168	1807.86	0.13225	579.093	0.131111	966.129	0.135666	623.662	0.130968	715.078	0.131253	1044.66	0.132819	349.507	0.132107	525.442
0.131822	1880.93	0.132392	614.477	0.131253	990.873	0.135808	628.143	0.131111	722.277	0.131395	1058.19	0.132961	361.777	0.13225	534.07
0.131965	1962.4	0.132534	649.001	0.131395	1007.36	0.13595	635.057	0.131253	726.619	0.131538	1079.78	0.133104	384.281	0.132392	545.025
0.132107	2037.6	0.132677	686.796	0.131538	1019.79	0.136093	646.511	0.131395	731.56	0.13168	1091.52	0.133246	407.264	0.132534	554.946
0.13225	2114.63	0.132819	730.487	0.13168	1032.8	0.136235	653.319	0.131538	740.216	0.131822	1098.61	0.133388	415.414	0.132677	570.474
0.132392	2193.28	0.132961	773.948	0.131822	1053.98	0.136377	657.442	0.13168	745.672	0.131965	1116.81	0.133531	431.874	0.132819	589.606
0.132534	2268.41	0.133104	824.018	0.131965	1070.5	0.13652	665.785	0.131822	751.821	0.132107	1132.3	0.133673	455.511	0.132961	607.899
0.132677	2343.81	0.133246	881.17	0.132107	1088.13	0.136662	672.395	0.131965	756.664	0.13225	1145.21	0.133815	485.874	0.133104	630.856
0.132819	2431.08	0.133388	941.876	0.13225	1107.68	0.136804	677.923	0.132107	760.998	0.132392	1165.28	0.133958	514.937	0.133246	647.589
0.132961	2520.19	0.133531	1008.36	0.132392	1127.42	0.136947	682.816	0.13225	766.391	0.132534	1189.62	0.1341	533.844	0.133388	666.246
0.133104	2618	0.133673	1075.37	0.132534	1139.63	0.137089	690.418	0.132392	777.043	0.132677	1215.92	0.134242	551.673	0.133531	691.266
0.133246	2714.57	0.133815	1142.96	0.132677	1153.34	0.137232	694.742	0.132534	785.212	0.132819	1232.95	0.134385	585.388	0.133673	719.4
0.133388	2806.73	0.133958	1218.35	0.132819	1172.76	0.137374	697.806	0.132677	793.082	0.132961	1250.52	0.134527	624.652	0.133815	738.975
0.133531	2884.62	0.1341	1296.63	0.132961	1196.1	0.137516	706.692	0.132819	802.613	0.133104	1280.04	0.134669	658.918	0.133958	762.991
0.133673	2989.37	0.134242	1381.29	0.133104	1223.94	0.137659	714.908	0.132961	806.635	0.133246	1307.7	0.134812	693.129	0.1341	791.746
0.133815	3089.24	0.134385	1475.64	0.133246	1256.01	0.137801	720.899	0.133104	808.614	0.133388	1334.66	0.134954	719.882	0.134242	821.892
0.133958	3181.92	0.134527	1565.73	0.133388	1285.81	0.137943	727.456	0.133246	811.342	0.133531	1365.86	0.135096	766.041	0.134385	855.105
0.1341	3254.34	0.134669	1662.89	0.133531	1311.13	0.138086	733.223	0.133388	818.19	0.133673	1406.33	0.135239	817.174	0.134527	889.459
0.134242	3325.21	0.134812	1770.76	0.133673	1340.88	0.138228	739.655	0.133531	825.622	0.133815	1438.79	0.135381	863.664	0.134669	927.23
0.134385	3403.73	0.134954	1871.96	0.133815	1368.66	0.13837	749.533	0.133673	832.169	0.133958	1469.18	0.135523	912.406	0.134812	969.937
0.134527	3488.34	0.135096	1976.52	0.133958	1392.9	0.138513	757.333	0.133815	838.64	0.1341	1497.27	0.135666	964.923	0.134954	1011.5
0.134669	3570.28	0.135239	2079.19	0.1341	1417.12	0.138655	766.508	0.133958	845.521	0.134242	1536.39	0.135808	1017.83	0.135096	1050.99
0.134812	3640.59	0.135381	2178.22	0.134242	1447.32	0.138797	780.581	0.1341	854.958	0.134385	1586.01	0.13595	1079.88	0.135239	1088.98
0.134954	3690.31	0.135523	2284.78	0.134385	1476.24	0.13894	790.348	0.134242	862.198	0.134527	1635.94	0.136093	1146.12	0.135381	1131.8
0.135096	3746.77	0.135666	2390.87	0.134527	1500.62	0.139082	797.61	0.134385	867.984	0.134669	1687.4	0.136235	1210.96	0.135523	1180.99
0.135239	3808.83	0.135808	2491.1	0.134669	1529.75	0.139224	808.279	0.134527	874.827	0.134812	1743.04	0.136377	1269.46	0.135666	1226.51
0.135381	3864.18	0.13595	2601.82	0.134812	1567.23	0.139367	819.299	0.134669	883.931	0.134954	1796.59	0.13652	1322.79	0.135808	1271.04
0.135523	3913.46	0.136093	2705.89	0.134954	1598.3	0.139509	826.35	0.134812	896.103	0.135096	1857.53	0.136662	1389.81	0.13595	1333.05
0.135666	3958.63	0.136235	2811.71	0.135096	1624.86	0.139651	836.698	0.134954	906.445	0.135239	1923.9	0.136804	1466.36	0.136093	1386.59
0.135808	3989.28	0.136377	2924.99	0.135239	1659.63	0.139794	855.297	0.135096	918.531	0.135381	1991.48	0.136947	1543.07	0.136235	1437.81
0.13595	4024.99	0.13652	3026.93	0.135381	1689.54	0.139936	878.764	0.135239	927.943	0.135523	2060.64	0.137089	1627.9	0.136377	1500.21
0.136093	4055.48	0.136662	3124.34	0.135523	1721.46	0.140078	894.478	0.135381	934.41	0.135666	2129.88	0.137232	1713.71	0.13652	1569.51
0.136235	4093.81	0.136804	3231.19	0.135666	1745.02	0.140221	905.854	0.135523	942.819	0.135808	2193.26	0.137374	1787.29	0.136662	1635
0.136377	4116.58	0.136947	3321.78	0.135808	1768.69	0.140363	919.534	0.135666	952.462	0.13595	2261.5	0.137516	1878.19	0.136805	1711.51
0.13652	4127.92	0.137089	3409.78	0.13595	1790.75	0.140505	942.399	0.135808	962.225	0.136093	2328.12	0.137659	1979.69	0.136947	1777.54
0.136662	4135.38	0.137232	3494.39	0.136093	1813.58	0.140648	960.289	0.13595	973.184	0.136235	2407.92	0.137801	2070.31	0.137089	1848.46
0.136804	4159.63	0.137374	3570.27	0.136235	1840.96	0.14079	985.364	0.136093	988.736	0.136377	2502.57	0.137943	2153.57	0.137232	1927.29
0.136947	4164.21	0.137516	3642.89	0.136377	1866.54	0.140932	1014.35	0.136235	1006.41	0.13652	2586.85	0.138086	2234.15	0.137374	2014.04
0.137089	4153.84	0.137659	3713.74	0.13652	1889.46	0.141075	1049.3	0.136377	1028.02	0.136662	2668.41	0.138228	2309.91	0.137516	2097.09
0.137232	4131.1	0.137801	3771.68	0.136662	1906.45	0.141217	1083.75	0.13652	1046.71	0.136804	2763.4	0.13837	2405.51	0.137659	2181.87
0.137374	4119.52	0.137943	3832.01	0.136804	1925.12	0.141359	1119.55	0.136662	1065.75	0.136947	2841.03	0.138513	2501.05	0.137801	2255.74
0.137516	4093.69	0.138086	3885.04	0.136947	1943.99	0.141502	1158.05	0.136804	1089.14	0.137089	2923.35	0.138655	2604.04	0.137943	2338.72
0.137659	4063.83	0.138228	3928.81	0.137089	1967.55	0.141644	1198.09	0.136947	1111.85	0.137232	3013.15	0.138797	2724.61	0.138086	2417.58
0.137801	4024.49	0.13837	3973.34	0.137232	1991.52	0.141786	1234.73	0.137089	1138.78	0.137374	3105.78	0.13894	2829.04	0.138228	2501.59
0.137943	3974.6	0.138513	4001.82	0.137374	2012.73	0.141929	1269.65	0.137232	1170.52	0.137516	3190.94	0.139082	2922.31	0.13837	2595.01
0.138086	3923.49	0.138655	4024.17	0.137516	2031.92	0.142071	1313.7	0.137374	1199.66	0.137659	3281.83	0.139224	3008.51	0.138513	2680.97
0.138228	3884.05	0.138797	4047.29	0.137659	2042.84	0.142214	1366.16	0.137516	1228.21	0.137801	3366.91	0.139367	3083.18	0.138655	2756.56
0.13837	3844.17	0.13894	4055.13	0.137801	2054.27	0.142356	1423.8	0.137659	1261.06	0.137943	3460.11	0.139509	3164.69	0.138797	2842.39
0.138513	3794.49	0.139082	4064.28	0.137943	2065.09	0.142498	1480.39	0.137801	1296.01	0.138086	3548.96	0.139651	3251.88	0.13894	2927.36
0.138655	3726.44	0.139224	4071.95	0.138086	2074.27	0.142641	1541.26	0.137943	1337.08	0.138228	3634.76	0.139794	3328.66	0.139082	3011.92
0.138797	3637.92	0.139367	4062.5	0.138228	2077.37	0.142783	1607.67	0.138086	1382.05	0.13837	3718.64	0.139936	3401.64	0.139224	3095.05
0.13894	3551.67	0.139509	4039.37	0.13837	2090.68	0.142925	1674.93	0.138228	1425.96	0.138513	3793.65	0.140078	3467.49	0.139367	3165.6
0.139082	3479.91	0.139651	4012.57	0.138513	2101	0.143068	1738.99	0.13837	1474.62	0.138655	3872.89	0.140221	3540.32	0.139509	3235.99
0.139224	3398.86	0.139794	3968.39	0.138655	2105.75	0.14321	1819.92	0.138513	1525.69	0.138797	3956.54	0.140363	3617.12	0.139651	3308.23
0.139367	3327.57	0.139936	3908.69	0.138797	2111.88	0.143352	1899.22	0.138655	1576	0.13894	4027.92	0.140505	3695.88	0.139794	3374.76
0.139509	3260.46	0.140078	3854.75	0.13894	2117.42	0.143495	1979.84	0.138797	1632.37	0.139082	4092.33	0.140648	3772.29	0.139936	3450.28
0.139651	3192.99	0.140221	3797.98	0.139082	2119.26	0.143637	2065.17	0.13894	1687.9	0.139224	4167.5	0.14079	3843.97	0.140078	3526.96
0.139794	3118.66	0.140363	3731.39	0.139224	2112.81	0.143779	2139.52	0.139082	1747.9	0.139367	4235.57	0.140932	3915.22	0.140221	3590.03
0.139936	3028.28	0.140505	3656.12	0.139367	2106.95	0.143922	2216.99	0.139224	1814.12	0.139509	4290.48	0.141075	3976.44	0.140363	3645.85
0.140078	2945.74	0.140648	3580.25	0.139509	2106.02	0.144064	2298.13	0.139367	1874.19	0.139651	4345.76	0.141217	4044.31	0.140505	3694.96
0.140221	2861.59	0.14079	3489.4	0.139651	2107.18	0.144206	2386.59	0.139509	1938.87	0.139794	4389.79	0.141359	4085.87	0.140648	3731.53
0.140363	2776.06	0.140932	3396.97	0.139794	2106.37	0.144349	2487.05	0.139651	2012.09	0.139936	4430.97	0.141502	4128.47	0.14079	3766.55
0.140505	2681.94	0.141075	3304.36	0.139936	2107.02	0.144491	2588.99	0.139794	2083.77	0.140078	4476.57	0.141644	4178.66	0.140932	3810.59
0.140648	2601.54	0.141217	3199	0.140078	2103.59	0.144633	2676.49	0.139936	2157.91	0.140221	4510.76	0.141786	4225.78	0.141075	3860.36
0.14079	2506.58	0.141359	3103.64	0.140221	2093.6	0.144776	2773.46	0.140078	2236.11	0.140363	4522.26	0.141929	4259.06	0.141217	3896.28
0.140932	2426.44	0.141502	2997.36	0.140363	2072.79	0.144918	2866.87	0.140221	2313.86	0.140505	4527.13	0.142071	4271.84	0.141359	3922.7
0.141075	2353.41	0.141644	2882.4	0.140505	2056.26	0.14506	2948.79	0.140363	2397.26	0.140648	4529.31	0.142214	4279.05	0.141502	3950.88
0.141217	2264.96	0.141786	2772.55	0.140648	2040.92	0.145203	3045.65	0.140505	2476.16	0.14079	4524.32	0.142356	4276	0.141644	3984.65
0.141359	2182.43	0.141929	2653.33	0.14079	2032.05	0.145345	3146.07	0.140648	2552.91	0.140932	4526.65	0.142498	4257.24	0.141786	4002.11
0.141502	2099.97	0.142071	2529.68	0.140932	2019.39	0.145487	3230.95	0.14079	2636.8	0.141075	4541.35	0.142641	4238.77	0.141929	4006.85
0.141644	2025.06	0.142214	2426.04	0.141075	2010	0.14563	3323.25	0.140932	2720.1	0.141217	4544.69	0.142783	4242.64	0.142071	4013.47
0.141786	1948.35	0.142356	2311.82	0.141217	1998.05	0.145772	3414.08	0.141075	2803.14	0.141359	4530.43	0.142925	4249.1	0.142214	4010.49
0.141929	1880.4	0.142498	2197.28	0.141359	1983.18	0.145914	3509.43	0.141217	2889.14	0.141502	4505.54	0.143068	4237.55	0.142356	3987.95
0.142071	1810.63	0.142641	2092.99	0.141502	1968.52	0.146057	3615.44	0.141359	2967.24	0.141644	4484.84	0.14321	4203.05	0.142498	3955.64
0.142214	1745.55	0.142783	1975.57	0.141644	1962.81	0.146199	3689.31	0.141502	3043.13	0.141786	4461.64	0.143352	4166.77	0.142641	3933.48
0.142356	1674.53	0.142925	1867.62	0.141786	1964.58	0.146341	3752.38	0.141644	3125.72	0.141929	4429.71	0.143495	4132.68	0.142783	3910.12
0.142498	1614.85	0.143068	1769.46	0.141929	1953.01	0.146484	3796.67	0.141786	3204.43	0.142071	4394.22	0.143637	4097.14	0.142925	3900.11
0.142641	1566.23	0.14321	1667.7	0.142071	1929.61	0.146626	3850.94	0.141929	3286.26	0.142214	4354.27	0.143779	4058.45	0.143068	3874.67
0.142783	1518.14	0.143352	1575.08	0.142214	1908.02	0.146768	3916.36	0.142071	3367.07	0.142356	4301.27	0.143922	4002.73	0.14321	3831.23
0.142925	1465.98	0.143495	1485.07	0.142356	1885.5	0.146911	3966.62	0.142214	3437.61	0.142498	4241.32	0.144064	3946.73	0.143352	3776.86
0.143068	1418.64	0.143637	1388.87	0.142498	1868.09	0.147053	4004.65	0.142356	3506.32	0.142641	4182.07	0.144206	3895.2	0.143495	3723.69
0.14321	1366.29	0.143779	1309.11	0.142641	1858.2	0.147195	4047.72	0.142498	3569.51	0.142783	4124.59	0.144349	3834.33	0.143637	3660.79
0.143352	1321.98	0.143922	1234.64	0.142783	1850.08	0.147338	4100.42	0.142641	3627.95	0.142925	4068.21	0.144491	3756.64	0.143779	3608.29
0.143495	1281.06	0.144064	1160.07	0.142925	1844.66	0.14748	4144.81	0.142783	3690.81	0.143068	4009.05	0.144633	3685.67	0.143922	3551.9
0.143637	1236.52	0.144206	1095.75	0.143068	1840.55	0.147622	4175.42	0.142925	3744.12	0.14321	3934.62	0.144776	3619.62	0.144064	3483.63
0.143779	1196.4	0.144349	1032.24	0.14321	1829.44	0.147765	4199.19	0.143068	3784.69	0.143352	3859.81	0.144918	3539.36	0.144206	3416.34
0.143922	1161.37	0.144491	970.287	0.143352	1815.57	0.147907	4212.43	0.14321	3827.93	0.143495	3782.73	0.14506	3452.23	0.144349	3343.85
0.144064	1122.29	0.144633	916.329	0.143495	1802.57	0.148049	4208.84	0.143352	3862.58	0.143637	3695.09	0.145203	3360.83	0.144491	3267.51
0.144206	1087.71	0.144776	863.081	0.143637	1797.56	0.148192	4189.26	0.143495	3895.32	0.143779	3598.36	0.145345	3278.08	0.144633	3190.77
0.144349	1057.73	0.144918	814.972	0.143779	1795.32	0.148334	4164.23	0.143637	3924.66	0.143922	3506.47	0.145487	3200.82	0.144776	3111.34
0.144491	1038.41	0.14506	775.779	0.143922	1795.71	0.148476	4130.22	0.143779	3949.83	0.144064	3414.06	0.14563	3098.17	0.144918	3027.82
0.144633	1018.07	0.145203	735.577	0.144064	1792.38	0.148619	4110.29	0.143922	3971.25	0.144206	3347.01	0.145772	2990.73	0.14506	2948.21
0.144776	996.732	0.145345	702.621	0.144206	1793.11	0.148761	4088.86	0.144064	3986.86	0.144349	3270.36	0.145914	2885.85	0.145203	2859.39
0.144918	971.317	0.145487	673.509	0.144349	1791.51	0.148904	4061.39	0.144206	4002.13	0.144491	3175.89	0.146057	2797.75	0.145345	2775.98
0.14506	949.204	0.14563	643.337	0.144491	1792.87	0.149046	4029.69	0.144349	4007.07	0.144633	3083.76	0.146199	2713.58	0.145487	2697.4
0.145203	934.603	0.145772	619.014	0.144633	1799.14	0.149188	3988.29	0.144491	4004.97	0.144776	2988.12	0.146341	2624.54	0.14563	2609.66
0.145345	922.213	0.145914	598.887	0.144776	1813.46	0.149331	3935.68	0.144633	3988.36	0.144918	2898.1	0.146484	2521.57	0.145772	2527.14
0.145487	901.382	0.146057	581.079	0.144918	1823.84	0.149473	3880.19	0.144776	3970.87	0.14506	2810.34	0.146626	2432.62	0.145914	2451.93
0.14563	883.496	0.146199	565.437	0.14506	1830.07	0.149615	3815.96	0.144918	3951.33	0.145203	2719.82	0.146768	2333.19	0.146057	2374.5
0.145772	868.789	0.146341	550.397	0.145203	1839.21	0.149758	3748.67	0.14506	3931.04	0.145345	2635.33	0.146911	2239.82	0.146199	2288.9
0.145914	857.599	0.146484	534.114	0.145345	1850.92	0.1499	3671.82	0.145203	3909.81	0.145487	2551.84	0.147053	2161.87	0.146341	2203.79
0.146057	846.147	0.146626	520.2	0.145487	1869.48	0.150042	3583.77	0.145345	3881.99	0.14563	2466.82	0.147195	2072.99	0.146484	2116.4
0.146199	835.047	0.146768	507.15	0.14563	1897.96	0.150185	3510.14	0.145487	3840.22	0.145772	2387.71	0.147338	1985.83	0.146626	2039.98
0.146341	826.341	0.146911	495.478	0.145772	1924.95	0.150327	3438.28	0.14563	3790.29	0.145914	2325.13	0.14748	1905.41	0.146768	1957.82
0.146484	815.69	0.147053	487.964	0.145914	1953.06	0.150469	3350.76	0.145772	3743.58	0.146057	2255.6	0.147622	1818.42	0.146911	1875.93
0.146626	805.861	0.147195	482.199	0.146057	1990.65	0.150612	3257.13	0.145914	3700.11	0.146199	2185.12	0.147765	1749.8	0.147053	1804.43
0.146768	800.885	0.147338	478.241	0.146199	2020.77	0.150754	3159.88	0.146057	3653.85	0.146341	2112.17	0.147907	1669.75	0.147195	1731.1
0.146911	799.846	0.14748	472.964	0.146341	2048.64	0.150896	3060.31	0.146199	3597.98	0.146484	2039.72	0.148049	1576.54	0.147338	1660.6
0.147053	793.28	0.147622	465.842	0.146484	2079.15	0.151039	2957.19	0.146341	3532.19	0.146626	1980.53	0.148192	1482.99	0.14748	1594.52
0.147195	775.309	0.147765	461.973	0.146626	2106.24	0.151181	2849.95	0.146484	3455.29	0.146768	1912.88	0.148334	1403.66	0.147622	1525.72
0.147338	762.49	0.147907	459.309	0.146768	2142.22	0.151323	2754.62	0.146626	3384.95	0.146911	1844.4	0.148476	1322.94	0.147765	1461.41
0.14748	751.988	0.148049	454.361	0.146911	2184.36	0.151466	2678.44	0.146768	3305.98	0.147053	1774.42	0.148619	1254.17	0.147907	1399.01
0.147622	742.901	0.148192	448.939	0.147053	2228.03	0.151608	2586.76	0.146911	3225.96	0.147195	1713.43	0.148761	1196.27	0.148049	1335.09
0.147765	737.911	0.148334	445.931	0.147195	2275.76	0.15175	2494.46	0.147053	3152.23	0.147338	1659.37	0.148904	1141.08	0.148192	1273.35
0.147907	739.6	0.148476	442.882	0.147338	2332.27	0.151893	2406.63	0.147195	3074.62	0.14748	1612.08	0.149046	1082.81	0.148334	1212.38
0.148049	747.919	0.148619	439.296	0.14748	2383.38	0.152035	2306.2	0.147338	3001.92	0.147622	1565.51	0.149188	1021.43	0.148476	1162.18
0.148192	745.508	0.148761	436.383	0.147622	2434.76	0.152177	2210.76	0.14748	2926.17	0.147765	1531.07	0.149331	962.173	0.148619	1124.4
0.148334	741.984	0.148904	432.893	0.147765	2480.92	0.15232	2127.53	0.147622	2831.62	0.147907	1496.59	0.149473	915.955	0.148761	1080.1
0.148476	736.526	0.149046	430.272	0.147907	2540.45	0.152462	2039.13	0.147765	2748.35	0.148049	1456.27	0.149615	865.61	0.148904	1027.64
0.148619	735.798	0.149188	428.408	0.148049	2608.33	0.152604	1956.43	0.147907	2670.33	0.148192	1417.99	0.149758	814.782	0.149046	985.01
0.148761	730.199	0.149331	427.871	0.148192	2665.29	0.152747	1878.69	0.148049	2582.62	0.148334	1377.22	0.1499	778.255	0.149188	949.089
0.148904	724.825	0.149473	427.2	0.148334	2719.23	0.152889	1796.92	0.148192	2488.87	0.148476	1336.48	0.150042	734.65	0.149331	917.643
0.149046	722.891	0.149615	426.042	0.148476	2783.87	0.153031	1721.22	0.148334	2402.96	0.148619	1306.28	0.150185	696.684	0.149473	885.753
0.149188	711.24	0.149758	426.518	0.148619	2842.98	0.153174	1644	0.148476	2318.69	0.148761	1274.64	0.150327	665.987	0.149615	851.786
0.149331	708.094	0.1499	426.025	0.148761	2900.07	0.153316	1568.3	0.148619	2245.97	0.148904	1239.47	0.150469	635.321	0.149758	817.956
0.149473	710.229	0.150042	424.4	0.148904	2968.75	0.153458	1501.48	0.148761	2166.55	0.149046	1210.37	0.150612	600.572	0.1499	784.627
0.149615	713.003	0.150185	423.112	0.149046	3038.1	0.153601	1437.04	0.148904	2084	0.149188	1189.98	0.150754	565.151	0.150042	749.663
0.149758	706.344	0.150327	421.655	0.149188	3108.23	0.153743	1376.43	0.149046	2010.14	0.149331	1169.54	0.150896	543.083	0.150185	727.583
0.1499	703.626	0.150469	420.016	0.149331	3177.47	0.153885	1325.34	0.149188	1938.28	0.149473	1149.63	0.151039	532.825	0.150327	710.777
0.150042	704.562	0.150612	418.679	0.149473	3248.39	0.154028	1269.05	0.149331	1867.94	0.149615	1129.38	0.151181	515.463	0.150469	691.791
0.150185	699.039	0.150754	418.682	0.149615	3310.84	0.15417	1214.71	0.149473	1801.08	0.149758	1117.3	0.151323	480.835	0.150612	666.39
0.150327	685.536	0.150896	417.962	0.149758	3367.52	0.154312	1162.89	0.149615	1731.76	0.1499	1106.53	0.151466	454.315	0.150754	646.53
0.150469	677.125	0.151039	417.101	0.1499	3419.7	0.154455	1108.99	0.149758	1667.02	0.150042	1088.77	0.151608	431.153	0.150896	626.585
0.150612	679.948	0.151181	416.217	0.150042	3476.73	0.154597	1064.41	0.1499	1606.3	0.150185	1072.72	0.15175	399.52	0.151039	611.317
0.150754	683.245	0.151323	415.81	0.150185	3531.15	0.154739	1028.39	0.150042	1538.65	0.150327	1061.04	0.151893	376.98	0.151181	592.841
0.150896	682.263	0.151466	416.013	0.150327	3589.61	0.154882	1000.74	0.150185	1482.74	0.150469	1047.06	0.152035	361.869	0.151323	577.972
0.151039	683.344	0.151608	415.841	0.150469	3651.35	0.155024	967.47	0.150327	1432.06	0.150612	1032.02	0.152177	351.513	0.151466	565.94
0.151181	686.435	0.15175	416.337	0.150612	3704.65	0.155166	931.512	0.150469	1378.45	0.150754	1016.4	0.15232	336.162	0.151608	555.321
0.151323	681.986	0.151893	414.374	0.150754	3762.07	0.155309	898.761	0.150612	1329.23	0.150896	1002.83	0.152462	324.317	0.15175	545.93
0.151466	676.938	0.152035	411.145	0.150896	3815.21	0.155451	870.316	0.150754	1286.58	0.151039	993.48	0.152604	324.96	0.151893	539.04
0.151608	678.214	0.152177	408.646	0.151039	3846.98	0.155593	836.944	0.150896	1244.02	0.151181	983.89	0.152747	315.036	0.152035	528.838
0.15175	684.983	0.15232	408.736	0.151181	3873.81	0.155736	801.668	0.151039	1205.32	0.151323	977.416	0.152889	303.586	0.152177	514.111
0.151893	689.139	0.152462	408.05	0.151323	3908.45	0.155878	777.496	0.151181	1168.28	0.151466	970.308	0.153031	286.04	0.15232	502.575
0.152035	689.846	0.152604	407.96	0.151466	3941.87	0.15602	757.197	0.151323	1132.42	0.151608	966.176	0.153174	268.987	0.152462	491.642
0.152177	686.087	0.152747	408.573	0.151608	3968.96	0.156163	739.91	0.151466	1097.49	0.15175	961.247	0.153316	259.541	0.152604	483.075
0.15232	679.957	0.152889	409.14	0.15175	3999.08	0.156305	722.849	0.151608	1062.46	0.151893	954.045	0.153458	257.799	0.152747	477.387
0.152462	671.429	0.153031	408.585	0.151893	4026.48	0.156447	709.389	0.15175	1029.99	0.152035	943.67	0.153601	251.879	0.152889	474.288
0.152604	668.053	0.153174	405.727	0.152035	4049.88	0.15659	699.566	0.151893	1003.71	0.152177	934.758	0.153743	245.005	0.153031	473.818
0.152747	663.583	0.153316	402.775	0.152177	4066.89	0.156732	687.362	0.152035	978.938	0.15232	927.658	0.153885	243.28	0.153174	470.442
0.152889	660.991	0.153458	401.943	0.15232	4075.43	0.156874	672.541	0.152177	954.529	0.152462	923.276	0.154028	236.573	0.153316	463.057
0.153031	664.292	0.153601	403.503	0.152462	4071.14	0.157017	656.608	0.15232	930.892	0.152604	921.064	0.15417	223.479	0.153458	454.346
0.153174	671.518	0.153743	404.376	0.152604	4077.47	0.157159	643.664	0.152462	909.347	0.152747	921.244	0.154312	211.285	0.153601	444.125
0.153316	675.394	0.153885	403.996	0.152747	4077.55	0.157301	633.746	0.152604	893.957	0.152889	920.829	0.154455	201.671	0.153743	434.553
0.153458	673.729	0.154028	403.29	0.152889	4066.21	0.157444	624.721	0.152747	879.661	0.153031	916.341	0.154597	194.48	0.153885	427.556
0.153601	673.304	0.15417	402.97	0.153031	4049.35	0.157586	616.369	0.152889	862.14	0.153174	906.762	0.154739	187.128	0.154028	423.781
0.153743	668.356	0.154312	402.31	0.153174	4029.38	0.157728	603.142	0.153031	844.62	0.153316	897.664	0.154882	191.732	0.15417	419.634
0.153885	657.462	0.154455	402.452	0.153316	4006.24	0.157871	592.506	0.153174	826.126	0.153458	894.2	0.155024	189.742	0.154312	415.274
0.154028	647.501	0.154597	401.832	0.153458	3974.52	0.158013	583.085	0.153316	811.904	0.153601	893.36	0.155166	191.022	0.154455	407.518
0.15417	654.077	0.154739	400.366	0.153601	3937.74	0.158155	575.186	0.153458	800.754	0.153743	892.263	0.155309	187.372	0.154597	403.254
0.154312	660.583	0.154882	398.797	0.153743	3904.01	0.158298	570.19	0.153601	792.774	0.153885	888.66	0.155451	185.338	0.154739	401.338
0.154455	667.326	0.155024	398.341	0.153885	3872.52	0.15844	566.139	0.153743	782.171	0.154028	887.842	0.155593	183.89	0.154882	398.693
0.154597	668.898	0.155166	397.236	0.154028	3826.71	0.158582	559.251	0.153885	771.36	0.15417	887.708	0.155736	182.743	0.155024	396.283
0.154739	674.387	0.155309	397.071	0.15417	3787.8	0.158725	551.745	0.154028	758.167	0.154312	884.332	0.155878	187.863	0.155166	395.286
0.154882	674.864	0.155451	396.731	0.154312	3748.35	0.158867	546.976	0.15417	748.238	0.154455	878.246	0.15602	177.711	0.155309	397.503
0.155024	674.15	0.155593	396.673	0.154455	3696.94	0.159009	542.675	0.154312	741.327	0.154597	874.918	0.156163	174.809	0.155451	398.242
0.155166	673.996	0.155736	395.6	0.154597	3641.27	0.159152	536.389	0.154455	735.362	0.154739	874.338	0.156305	176.248	0.155593	397.085
0.155309	668.395	0.155878	395.393	0.154739	3591.87	0.159294	527.096	0.154597	726.707	0.154882	881.08	0.156447	177.87	0.155736	395.17
0.155451	666.928	0.15602	396.095	0.154882	3532.85	0.159436	523.84	0.154739	721.908	0.155024	884.808	0.15659	178.566	0.155878	391.205
0.155593	671.278	0.156163	396.478	0.155024	3481.12	0.159579	524.09	0.154882	717.958	0.155166	883.217	0.156732	176.177	0.15602	386.182
0.155736	673.879	0.156305	395.82	0.155166	3418.14	0.159721	524.702	0.155024	713.374	0.155309	883.242	0.156874	172.193	0.156163	384.506
0.155878	666.882	0.156447	395.567	0.155309	3353.08	0.159863	519.416	0.155166	707.47	0.155451	884.06	0.157017	171.752	0.156305	384.367
0.15602	665.757	0.15659	396.652	0.155451	3286.49	0.160006	513.055	0.155309	703.16	0.155593	885.715	0.157159	173.744	0.156447	380.712
0.156163	677.307	0.156732	398.149	0.155593	3216.4	0.160148	507.719	0.155451	698.467	0.155736	879.193	0.157301	172.547	0.15659	377.738
0.156305	688.141	0.156874	396.975	0.155736	3137.97	0.160291	500.646	0.155593	692.083	0.155878	875.493	0.157444	169.633	0.156732	377.243
0.156447	694.028	0.157017	396.193	0.155878	3070.8	0.160433	496.132	0.155736	684.894	0.15602	878.473	0.157586	173.862	0.156874	379.933
0.15659	692.668	0.157159	395.76	0.15602	3000.74	0.160575	493.173	0.155878	681.392	0.156163	885.966	0.157728	173.266	0.157017	380.43
0.156732	687.135	0.157301	396.735	0.156163	2926.77	0.160718	494.791	0.15602	679.1	0.156305	890.413	0.157871	161.524	0.157159	379.778
0.156874	682.291	0.157444	396.839	0.156305	2855.65	0.16086	497.845	0.156163	676.809	0.156447	898.865	0.158013	161.028	0.157301	377.035
0.157017	674.598	0.157586	397.244	0.156447	2784.08	0.161002	497.927	0.156305	672.147	0.15659	908.221	0.158155	163.658	0.157444	374.346
0.157159	672.261	0.157728	396.669	0.15659	2713.52	0.161145	495.963	0.156447	670.124	0.156732	910.435	0.158298	163.857	0.157586	375.317
0.157301	675.489	0.157871	397.574	0.156732	2643.25	0.161287	492.355	0.15659	667.611	0.156874	906.777	0.15844	166.969	0.157728	373.1
0.157444	681.843	0.158013	399.009	0.156874	2558.77	0.161429	488.986	0.156732	667.614	0.157017	906.818	0.158582	176.183	0.157871	373.001
0.157586	686.623	0.158155	400.004	0.157017	2489.04	0.161572	486.126	0.156874	665.706	0.157159	913.962	0.158725	182.812	0.158013	372.32
0.157728	692.439	0.158298	398.512	0.157159	2432.24	0.161714	484.044	0.157017	662.068	0.157301	927.223	0.158867	177.071	0.158155	372.926
0.157871	702.819	0.15844	397.54	0.157301	2374.89	0.161856	481.839	0.157159	658.46	0.157444	936.798	0.159009	170.607	0.158298	376.358
0.158013	708.862	0.158582	396.02	0.157444	2314.08	0.161999	475.087	0.157301	658.142	0.157586	944.313	0.159152	170.664	0.15844	377.654
0.158155	716.95	0.158725	395.352	0.157586	2252.58	0.162141	472.031	0.157444	658.22	0.157728	948.431	0.159294	166.712	0.158582	373.311
0.158298	721.816	0.158867	395.256	0.157728	2188.7	0.162283	472.233	0.157586	656.93	0.157871	957.717	0.159436	171.334	0.158725	371.614
0.15844	722.852	0.159009	396.079	0.157871	2123.01	0.162426	472.539	0.157728	656.89	0.158013	973.723	0.159579	177.316	0.158867	371.458
0.158582	723.501	0.159152	396.283	0.158013	2054.22	0.162568	471.621	0.157871	657.335	0.158155	990.333	0.159721	175.824	0.159009	371.633
0.158725	727.258	0.159294	396.314	0.158155	1991.35	0.16271	471.196	0.158013	658.338	0.158298	1001.53	0.159863	178.57	0.159152	372.678
0.158867	735.609	0.159436	395.943	0.158298	1949.27	0.162853	471.214	0.158155	659.021	0.15844	1006.23	0.160006	178.577	0.159294	374.14
0.159009	739.837	0.159579	396.544	0.15844	1904.18	0.162995	473.035	0.158298	661.677	0.158582	1012.79	0.160148	178.2	0.159437	375.021
0.159152	739.306	0.159721	397.96	0.158582	1852.46	0.163137	478.252	0.15844	663.106	0.158725	1021.01	0.160291	170.635	0.159579	371.252
0.159294	744.637	0.159863	398.698	0.158725	1797.91	0.16328	481.835	0.158582	663.821	0.158867	1023.83	0.160433	174.318	0.159721	368.973
0.159436	751.44	0.160006	399.188	0.158867	1750.27	0.163422	480.667	0.158725	662.767	0.159009	1031.14	0.160575	177.532	0.159863	368.281
0.159579	757.565	0.160148	399.987	0.159009	1703.17	0.163564	480.497	0.158867	662.572	0.159152	1039.47	0.160718	184.564	0.160006	366.475
0.159721	773.511	0.160291	400.493	0.159152	1657.16	0.163707	479.254	0.159009	662.845	0.159294	1055.47	0.16086	184.294	0.160148	363.595
0.159863	789.66	0.160433	400.994	0.159294	1609.66	0.163849	482.24	0.159152	663.698	0.159436	1065.71	0.161002	179.791	0.160291	362.507
0.160006	803.208	0.160575	400.082	0.159436	1567.5	0.163991	488.31	0.159294	666.434	0.159579	1070.85	0.161145	171.624	0.160433	360.793
0.160148	813.963	0.160718	401.517	0.159579	1535.02	0.164134	494.386	0.159436	668.941	0.159721	1078.15	0.161287	167.297	0.160575	355.387
0.160291	823.857	0.16086	404.588	0.159721	1506.71	0.164276	493.624	0.159579	672.369	0.159863	1088.33	0.161429	165.576	0.160718	354.712
0.160433	833.569	0.161002	406.634	0.159863	1480.21	0.164418	493.883	0.159721	674.803	0.160006	1096.62	0.161572	158.732	0.16086	353.769
0.160575	853.648	0.161145	407.337	0.160006	1455.86	0.164561	492.853	0.159863	676.214	0.160148	1106.37	0.161714	156.869	0.161002	352.722
0.160718	877.304	0.161287	408.748	0.160148	1436.65	0.164703	492.557	0.160006	678.514	0.160291	1119.85	0.161856	154.639	0.161145	352.917
0.16086	904.474	0.161429	410.507	0.160291	1415.61	0.164845	493.225	0.160148	683.384	0.160433	1126.53	0.161999	149.603	0.161287	349.433
0.161002	918.559	0.161572	412.767	0.160433	1389.93	0.164988	498.911	0.160291	686.855	0.160575	1129.71	0.162141	149.409	0.161429	345.439
0.161145	932.4	0.161714	416.784	0.160575	1362.09	0.16513	504.157	0.160433	691.409	0.160718	1133.38	0.162283	154.19	0.161572	341.313
0.161287	946.985	0.161856	422.824	0.160718	1343.08	0.165272	512.842	0.160575	695.356	0.16086	1139.79	0.162426	159.199	0.161714	337.978
0.161429	966.566	0.161999	427.58	0.16086	1321.29	0.165415	518.125	0.160718	702.435	0.161002	1143.1	0.162568	144.872	0.161856	335.107
0.161572	986.446	0.162141	432.846	0.161002	1302.76	0.165557	525.162	0.16086	707.392	0.161145	1140.19	0.16271	131.748	0.161999	331.79
0.161714	1022.85	0.162283	440.727	0.161145	1281.53	0.165699	529.066	0.161002	717.122	0.161287	1137.7	0.162853	124.356	0.162141	327.692
0.161856	1059.4	0.162426	451.114	0.161287	1256.97	0.165842	530.423	0.161145	725.19	0.161429	1138.17	0.162995	120.351	0.162283	324.631
0.161999	1088.26	0.162568	459.529	0.161429	1242.36	0.165984	533.744	0.161287	731.765	0.161572	1138.19	0.163137	114.039	0.162426	322.298
0.162141	1108.21	0.16271	466.88	0.161572	1230.72	0.166126	539.593	0.161429	735.779	0.161714	1136.94	0.16328	106.115	0.162568	321.825
0.162283	1126.96	0.162853	476.229	0.161714	1223.48	0.166269	546.44	0.161572	740.789	0.161856	1136.74	0.163422	106.081	0.16271	315.857
0.162426	1154.69	0.162995	487.211	0.161856	1210.62	0.166411	554.04	0.161714	745.559	0.161999	1139.4	0.163564	96.4162	0.162853	310.618
0.162568	1184.95	0.163137	500.247	0.161999	1200.51	0.166553	563.51	0.161856	749.088	0.162141	1141.96	0.163707	87.7567	0.162995	307.646
0.16271	1212.02	0.16328	512.108	0.162141	1189.55	0.166696	575.607	0.161999	755.078	0.162283	1142.53	0.163849	86.1497	0.163137	305.432
0.162853	1237.7	0.163422	525.07	0.162283	1184.51	0.166838	585.324	0.162141	764.159	0.162426	1141.97	0.163991	77.7654	0.16328	298.86
0.162995	1267.25	0.163564	542.316	0.162426	1183.45	0.16698	598.297	0.162283	771.775	0.162568	1141.11	0.164134	74.4091	0.163422	294.433
0.163137	1299.63	0.163707	564.313	0.162568	1180.32	0.167123	605.145	0.162426	780.356	0.16271	1134.84	0.164276	71.44	0.163564	293.648
0.16328	1333.9	0.163849	585.45	0.16271	1172.89	0.167265	610.377	0.162568	788.449	0.162853	1127.39	0.164418	80.3119	0.163707	288.105
0.163422	1366.79	0.163991	607.84	0.162853	1167.23	0.167407	619.97	0.16271	796.045	0.162995	1125.02	0.164561	84.4409	0.163849	280.843
0.163564	1397.14	0.164134	632.805	0.162995	1166.85	0.16755	631.49	0.162853	803.7	0.163137	1124.01	0.164703	87.3032	0.163991	278.145
0.163707	1426.68	0.164276	657.403	0.163137	1166.54	0.167692	640.491	0.162995	811.954	0.16328	1117.35	0.164845	84.8551	0.164134	274.821
0.163849	1451.88	0.164418	682.095	0.16328	1166.42	0.167834	648.229	0.163137	821.622	0.163422	1106.7	0.164988	79.0652	0.164276	266.362
0.163991	1480.97	0.164561	708.984	0.163422	1165.43	0.167977	652.145	0.16328	830.167	0.163564	1101.18	0.16513	72.1474	0.164418	260.364
0.164134	1516.09	0.164703	738.901	0.163564	1160.74	0.168119	656.633	0.163422	836.403	0.163707	1092.42	0.165272	60.0395	0.164561	259.428
0.164276	1547.25	0.164845	772.515	0.163707	1156.14	0.168261	659.527	0.163564	839.093	0.163849	1081.62	0.165415	50.8825	0.164703	261.028
0.164418	1579.83	0.164988	811.178	0.163849	1153.7	0.168404	663.971	0.163707	845.018	0.163991	1072.23	0.165557	40.6164	0.164845	260.96
0.164561	1615.09	0.16513	847.884	0.163991	1154.68	0.168546	668.95	0.163849	853.234	0.164134	1064.38	0.165699	35.8738	0.164988	257.565
0.164703	1636.33	0.165272	882.678	0.164134	1161.52	0.168688	676.898	0.163991	862.256	0.164276	1054.41	0.165842	34.6907	0.16513	255.403
0.164845	1649.05	0.165415	918.238	0.164276	1163.08	0.168831	683.329	0.164134	867.969	0.164418	1038.2	0.165984	35.5577	0.165272	252.364
0.164988	1665.67	0.165557	955.925	0.164418	1162.8	0.168973	692.153	0.164276	873.081	0.164561	1020.66	0.166126	41.4291	0.165415	248.931
0.16513	1691.5	0.165699	999.473	0.164561	1165.21	0.169115	695.446	0.164418	879.182	0.164703	1007.98	0.166269	41.2784	0.165557	245.066
0.165272	1720.19	0.165842	1044.48	0.164703	1169.83	0.169258	699.37	0.164561	886.019	0.164845	993.929	0.166411	34.7694	0.165699	237.514
0.165415	1754.13	0.165984	1089.66	0.164845	1174.61	0.1694	707.744	0.164703	890.68	0.164988	982.047	0.166553	25.7848	0.165842	233.969
0.165557	1772.75	0.166126	1137.58	0.164988	1184.53	0.169542	714.694	0.164845	893.108	0.16513	969.088	0.166696	28.9168	0.165984	229.855
0.165699	1783.34	0.166269	1185.97	0.16513	1193.97	0.169685	721.868	0.164988	896.961	0.165272	957.432	0.166838	32.7418	0.166126	229.968
0.165842	1800.2	0.166411	1233.58	0.165272	1191.32	0.169827	726.751	0.16513	900.545	0.165415	947.666	0.16698	34.1809	0.166269	225.36
0.165984	1827.95	0.166553	1282.61	0.165415	1183.2	0.169969	731.684	0.165272	905.474	0.165557	935.644	0.167123	29.7704	0.166411	223.11
0.166126	1850.97	0.166696	1329.44	0.165557	1185.6	0.170112	730.259	0.165415	907.783	0.165699	915.702	0.167265	21.0882	0.166553	219.327
0.166269	1861.3	0.166838	1377	0.165699	1193.46	0.170254	728.974	0.165557	908.106	0.165842	899.518	0.167407	14.8302	0.166696	217.057
0.166411	1876.69	0.16698	1425.09	0.165842	1205.75	0.170396	726.405	0.165699	906.688	0.165984	886.426	0.16755	18.7044	0.166838	215.147
0.166553	1882.06	0.167123	1469.69	0.165984	1215.64	0.170539	726.727	0.165842	905.538	0.166126	874.985	0.167692	23.2891	0.16698	212.463
0.166696	1882.9	0.167265	1517.03	0.166126	1228.16	0.170681	726.863	0.165984	903.738	0.166269	860.02	0.167834	26.6105	0.167123	208.516
0.166838	1879.6	0.167407	1566.71	0.166269	1236.89	0.170823	725.066	0.166126	900.771	0.166411	845.864	0.167977	26.1768	0.167265	207.522
0.16698	1878.88	0.16755	1610.79	0.166411	1238.81	0.170966	716.501	0.166269	898.004	0.166553	827.655	0.168119	22.3367	0.167407	207.424
0.167123	1875.7	0.167692	1656.65	0.166553	1244.19	0.171108	714.676	0.166411	896.574	0.166696	808.558	0.168261	17.876	0.16755	208.023
0.167265	1866.63	0.167834	1702.91	0.166696	1250.33	0.17125	710.388	0.166553	894.01	0.166838	794.958	0.168404	4.88381	0.167692	207.084
0.167407	1856.13	0.167977	1749.42	0.166838	1253.94	0.171393	704.702	0.166696	889.259	0.16698	779.887	0.168546	-7.05582	0.167834	205.565
0.16755	1848.81	0.168119	1795.2	0.16698	1256.84	0.171535	696.633	0.166838	882.805	0.167123	770.678	0.168688	-6.52812	0.167977	205.959
0.167692	1849.99	0.168261	1833.05	0.167123	1260.14	0.171677	689.17	0.16698	876.853	0.167265	757.475	0.168831	-3.26765	0.168119	203.845
0.167834	1856.27	0.168404	1867.41	0.167265	1261.14	0.17182	679.266	0.167123	868.681	0.167407	742.681	0.168973	-6.32359	0.168261	201.485
0.167977	1857.39	0.168546	1901.42	0.167407	1260.03	0.171962	670.499	0.167265	859.365	0.16755	730.008	0.169115	-15.1194	0.168404	199.575
0.168119	1845.14	0.168688	1933.03	0.16755	1262.18	0.172104	663.843	0.167407	850.716	0.167692	714.789	0.169258	-22.3331	0.168546	198.299
0.168261	1828.7	0.168831	1963.02	0.167692	1266.41	0.172247	651.009	0.16755	843.719	0.167834	700.272	0.1694	-28.3255	0.168688	197.872
0.168404	1811.76	0.168973	1995.55	0.167834	1272.19	0.172389	638.95	0.167692	835.663	0.167977	688.804	0.169542	-25.3622	0.168831	194.955
0.168546	1794.42	0.169115	2018.54	0.167977	1278.79	0.172531	624.22	0.167834	825.694	0.168119	681.242	0.169685	-22.7125	0.168973	193.728
0.168688	1768.31	0.169258	2036.61	0.168119	1276.16	0.172674	609.927	0.167977	816.948	0.168261	672.959	0.169827	-25.5391	0.169115	193.363
0.168831	1748.34	0.1694	2050.67	0.168261	1270.19	0.172816	596.973	0.168119	807.558	0.168404	657.771	0.169969	-34.0679	0.169258	192.88
0.168973	1720.66	0.169542	2061.68	0.168404	1268.37	0.172958	589.93	0.168261	797.382	0.168546	643.544	0.170112	-42.0083	0.1694	190.709
0.169115	1688.76	0.169685	2068.99	0.168546	1273.26	0.173101	585.948	0.168404	784.334	0.168688	632.584	0.170254	-40.2377	0.169542	188.571
0.169258	1660.84	0.169827	2073.99	0.168688	1279.43	0.173243	579.346	0.168546	770.688	0.168831	625.35	0.170396	-39.1052	0.169685	186.766
0.1694	1633.36	0.169969	2074.91	0.168831	1283.27	0.173385	564.322	0.168688	759.271	0.168973	624.471	0.170539	-40.4889	0.169827	188.251
0.169542	1610	0.170112	2069.03	0.168973	1289.21	0.173528	554.465	0.168831	749.44	0.169115	621.448	0.170681	-39.2284	0.169969	186.735
0.169685	1581.07	0.170254	2062.45	0.169115	1290.85	0.17367	540.49	0.168973	740.082	0.169258	612.821	0.170823	-29.5909	0.170112	184.581
0.169827	1542.03	0.170396	2052.76	0.169258	1292	0.173812	528.777	0.169115	730.065	0.1694	596.644	0.170966	-18.2312	0.170254	183.351
0.169969	1504.66	0.170539	2041.93	0.1694	1287.78	0.173954	514.68	0.169258	715.239	0.169542	581.764	0.171108	-8.40801	0.170396	183.442
0.170112	1469.98	0.170681	2026.42	0.169542	1286.21	0.174097	502.7	0.1694	695.706	0.169685	567.655	0.17125	-6.76852	0.170539	184.005
0.170254	1438.85	0.170823	2005.58	0.169685	1286.53	0.174239	485.484	0.169542	679.625	0.169827	557.205	0.171393	-15.4613	0.170681	184.896
0.170396	1406.32	0.170966	1982.52	0.169827	1288.56	0.174381	469.186	0.169685	666.778	0.169969	554.627	0.171535	-26.0091	0.170823	185.368
0.170539	1378.02	0.171108	1955.6	0.169969	1284.82	0.174524	452.077	0.169827	653.371	0.170112	555.472	0.171677	-28.5445	0.170966	185.979
0.170681	1355.36	0.17125	1924.07	0.170112	1283.36	0.174666	439.039	0.169969	641.125	0.170254	553.263	0.17182	-28.3044	0.171108	184.552
0.170823	1326.82	0.171393	1884.66	0.170254	1284.71	0.174808	431.114	0.170112	629.654	0.170396	549.881	0.171962	-23.5548	0.17125	182.963
0.170966	1294.58	0.171535	1849.43	0.170396	1287.98	0.174951	421.037	0.170254	617.653	0.170539	544.147	0.172104	-23.2526	0.171393	181.911
0.171108	1261.67	0.171677	1813.07	0.170539	1286.9	0.175093	409.684	0.170396	606.115	0.170681	540.669	0.172247	-25.4301	0.171535	182.666
0.17125	1223.49	0.17182	1772.08	0.170681	1285.91	0.175235	401.541	0.170539	593.892	0.170823	533.625	0.172389	-29.8384	0.171677	181.689
0.171393	1180.38	0.171962	1729.33	0.170823	1280.23	0.175378	390.214	0.170681	581.217	0.170966	524.308	0.172531	-30.0359	0.17182	178.412
0.171535	1142.88	0.172104	1680.1	0.170966	1276.49	0.17552	374.194	0.170823	565.639	0.171108	518.217	0.172674	-29.3963	0.171962	176.841
0.171677	1110.99	0.172247	1631.71	0.171108	1274.41	0.175662	357.783	0.170966	550.348	0.17125	511.577	0.172816	-26.2438	0.172104	173.041
0.17182	1079.52	0.172389	1584.53	0.17125	1269.73	0.175805	344.084	0.171108	538.359	0.171393	507.105	0.172958	-35.7078	0.172247	169.339
0.171962	1052.45	0.172531	1538.35	0.171393	1262.23	0.175947	333.138	0.17125	527.961	0.171535	507.38	0.173101	-41.2916	0.172389	169.47
0.172104	1023.65	0.172674	1491.19	0.171535	1256.18	0.176089	324.766	0.171393	515.469	0.171677	506.448	0.173243	-47.8561	0.172531	171.783
0.172247	994.291	0.172816	1444.31	0.171677	1250.56	0.176232	313.58	0.171535	505.297	0.17182	499.388	0.173385	-49.1198	0.172674	170.551
0.172389	964.667	0.172958	1393.34	0.17182	1245.7	0.176374	303.104	0.171677	495.904	0.171962	493.532	0.173528	-44.0723	0.172816	169.417
0.172531	930.793	0.173101	1342.59	0.171962	1243.6	0.176516	297.447	0.17182	484.001	0.172104	490.437	0.17367	-32.0273	0.172958	168.66
0.172674	900.65	0.173243	1293.71	0.172104	1245.27	0.176659	293.168	0.171962	471.933	0.172247	486.32	0.173812	-29.4777	0.173101	169.175
0.172816	879.591	0.173385	1243.8	0.172247	1246.08	0.176801	289.198	0.172104	460.256	0.172389	483.613	0.173954	-25.8675	0.173243	167.349
0.172958	863.456	0.173528	1198.4	0.172389	1244.48	0.176943	277.663	0.172247	450.302	0.172531	478.738	0.174097	-18.7872	0.173385	168.611
0.173101	846.475	0.17367	1150.04	0.172531	1242.17	0.177086	265.711	0.172389	442.205	0.172674	478.405	0.174239	-13.6564	0.173528	170.403
0.173243	830.625	0.173812	1098.22	0.172674	1238.01	0.177228	257.524	0.172531	431.901	0.172816	475.553	0.174381	-21.5818	0.17367	170.833
0.173385	807.353	0.173954	1051.99	0.172816	1234.08	0.17737	252.861	0.172674	423.309	0.172958	470.964	0.174524	-33.6729	0.173812	168.297
0.173528	782.183	0.174097	1006.17	0.172958	1230.81	0.177513	247.58	0.172816	414.848	0.173101	466.138	0.174666	-45.5417	0.173954	166.688
0.17367	766.374	0.174239	960.707	0.173101	1225.05	0.177655	240.685	0.172958	407.652	0.173243	466.127	0.174808	-48.3735	0.174097	167.163
0.173812	746.155	0.174381	917.857	0.173243	1216.94	0.177797	235.799	0.173101	401.134	0.173385	466.873	0.174951	-37.2509	0.174239	167.23
0.173954	724.949	0.174524	876.531	0.173385	1211.3	0.17794	231.066	0.173243	396.063	0.173528	467.999	0.175093	-30.5798	0.174381	168.536
0.174097	704.829	0.174666	836.083	0.173528	1203.37	0.178082	225.798	0.173385	388.97	0.17367	467.623	0.175235	-27.9478	0.174524	170.073
0.174239	687.067	0.174808	796.698	0.17367	1198.18	0.178224	217.649	0.173528	381.225	0.173812	462.579	0.175378	-40.3361	0.174666	170.171
0.174381	669.328	0.174951	757.468	0.173812	1195.51	0.178367	212.598	0.17367	374.97	0.173954	459.139	0.17552	-44.459	0.174808	164.411
0.174524	647.822	0.175093	720.354	0.173954	1193.1	0.178509	209.595	0.173812	369.487	0.174097	458.392	0.175662	-43.8622	0.174951	158.68
0.174666	630.256	0.175235	688.472	0.174097	1189.44	0.178651	206.659	0.173954	365.052	0.174239	456.585	0.175805	-48.0778	0.175093	155.371
0.174808	616.572	0.175378	656.545	0.174239	1181.34	0.178794	202.466	0.174097	358.525	0.174381	452.9	0.175947	-46.703	0.175235	156.442
0.174951	606.33	0.17552	627.124	0.174381	1172.27	0.178936	194.111	0.174239	353.291	0.174524	450.473	0.176089	-46.5637	0.175378	158.565
0.175093	593.086	0.175662	599.521	0.174524	1160.39	0.179078	188.744	0.174381	349.983	0.174666	447.623	0.176232	-39.2656	0.17552	161.823
0.175235	585.642	0.175805	571.18	0.174666	1154.09	0.179221	186.417	0.174524	346.553	0.174808	446.167	0.176374	-34.8763	0.175662	161.438
0.175378	576.006	0.175947	545.865	0.174808	1148.65	0.179363	185.812	0.174666	342.082	0.174951	442.929	0.176516	-33.9108	0.175805	159.003
0.17552	570.335	0.176089	521.645	0.174951	1144.79	0.179505	185.95	0.174808	336.977	0.175093	441.392	0.176659	-35.8062	0.175947	158.712
0.175662	557.5	0.176232	499.408	0.175093	1137.65	0.179648	180.545	0.174951	333.378	0.175235	443.253	0.176801	-34.3171	0.176089	159.438
0.175805	544.594	0.176374	480.967	0.175235	1133.53	0.17979	178.648	0.175093	329.903	0.175378	447.129	0.176943	-29.5118	0.176232	160.828
0.175947	533.702	0.176516	462.535	0.175378	1130.88	0.179932	175.975	0.175235	327.203	0.17552	446.718	0.177086	-34.6339	0.176374	160.3
0.176089	527.347	0.176659	445.462	0.17552	1122.88	0.180075	176.548	0.175378	324.474	0.175662	444.797	0.177228	-35.7484	0.176516	161.21
0.176232	524.001	0.176801	429.533	0.175662	1114.53	0.180217	170.72	0.17552	321.839	0.175805	440.825	0.17737	-34.3344	0.176659	160.94
0.176374	518.136	0.176943	413.589	0.175805	1102.35	0.180359	168.596	0.175662	320.125	0.175947	435.881	0.177513	-28.3282	0.176801	161.13
0.176516	510.545	0.177086	397.885	0.175947	1092.79	0.180502	168.543	0.175805	316.017	0.176089	429.492	0.177655	-24.9246	0.176943	161.78
0.176659	503.44	0.177228	385.683	0.176089	1084.29	0.180644	165.721	0.175947	312.456	0.176232	425.245	0.177797	-25.1029	0.177086	162.221
0.176801	499.736	0.17737	374.55	0.176232	1075.85	0.180786	162.435	0.176089	308.268	0.176374	421.476	0.17794	-25.3749	0.177228	158.525
0.176943	494.86	0.177513	364.206	0.176374	1064.84	0.180929	159.915	0.176232	305.339	0.176516	423.338	0.178082	-22.9028	0.17737	155.382
0.177086	489.106	0.177655	355.138	0.176516	1054.34	0.181071	158.663	0.176374	302.551	0.176659	424.68	0.178224	-26.0846	0.177513	156.52
0.177228	485.355	0.177797	347.193	0.176659	1047.44	0.181213	155.761	0.176516	298.988	0.176801	424.45	0.178367	-37.2416	0.177655	155.54
0.17737	486.53	0.17794	339.879	0.176801	1037.98	0.181356	151.063	0.176659	296.037	0.176943	426.526	0.178509	-45.5167	0.177797	153.598
0.177513	488.664	0.178082	333.613	0.176943	1028.15	0.181498	150.132	0.176801	294.795	0.177086	426.649	0.178651	-48.3697	0.17794	151.816
0.177655	488.764	0.178224	327.179	0.177086	1018.57	0.18164	148.854	0.176943	296.27	0.177228	427.182	0.178794	-49.9534	0.178082	151.63
0.177797	484.059	0.178367	321.965	0.177228	1005.46	0.181783	147.963	0.177086	296.783	0.17737	424.789	0.178936	-53.1138	0.178224	153.516
0.17794	473.305	0.178509	315.863	0.17737	989.666	0.181925	148.207	0.177228	295.094	0.177513	423.319	0.179078	-47.7631	0.178367	156.492
0.178082	466.538	0.178651	310.093	0.177513	977.792	0.182067	149.57	0.17737	294.153	0.177655	420.779	0.179221	-41.2373	0.178509	156.998
0.178224	466.98	0.178794	304.551	0.177655	963.693	0.18221	148.679	0.177513	293.207	0.177797	423.182	0.179363	-33.0139	0.178651	157.043
0.178367	469.704	0.178936	300.211	0.177797	951.533	0.182352	145.457	0.177655	290.917	0.17794	422.49	0.179505	-30.9677	0.178794	156.042
0.178509	471.299	0.179078	297.362	0.17794	937.579	0.182494	143.59	0.177797	287.349	0.178082	416.79	0.179648	-33.6862	0.178936	155.003
0.178651	467.833	0.179221	294.716	0.178082	925.557	0.182637	144.499	0.17794	285.315	0.178224	411.254	0.17979	-41.7348	0.179078	155.97
0.178794	459.292	0.179363	291.676	0.178224	911.547	0.182779	140.451	0.178082	283.431	0.178367	412.958	0.179932	-46.2351	0.179221	156.101
0.178936	454.2	0.179505	289.224	0.178367	904.842	0.182921	136.156	0.178224	281.208	0.178509	416.588	0.180075	-47.6562	0.179363	156.482
0.179078	445.331	0.179648	287.225	0.178509	900.125	0.183064	135.418	0.178367	279.891	0.178651	413.237	0.180217	-47.223	0.179505	152.735
0.179221	434.946	0.17979	285.391	0.178651	890.614	0.183206	135.861	0.178509	278.667	0.178794	408.234	0.180359	-49.0672	0.179648	150.749
0.179363	427.172	0.179932	283.732	0.178794	878.87	0.183348	136.051	0.178651	278.411	0.178936	405.74	0.180502	-48.3992	0.17979	149.894
0.179505	429.563	0.180075	281.945	0.178936	866.717	0.183491	134.519	0.178794	279.095	0.179078	403.567	0.180644	-46.4408	0.179932	148.864
0.179648	432.385	0.180217	280.045	0.179078	850.629	0.183633	133.999	0.178936	279.028	0.179221	399.29	0.180786	-45.4036	0.180075	149.585
0.17979	432.151	0.180359	277.92	0.179221	837.594	0.183775	130.362	0.179078	275.159	0.179363	400.049	0.180929	-44.1623	0.180217	152.634
0.179932	432.464	0.180502	275.613	0.179363	825.495	0.183918	128.977	0.179221	272.627	0.179505	401.103	0.181071	-50.1402	0.180359	153.884
0.180075	427.553	0.180644	273.396	0.179505	812.521	0.18406	128.961	0.179363	271.12	0.179648	402.547	0.181213	-48.3767	0.180502	151.221
0.180217	424.341	0.180786	271.981	0.179648	797.302	0.184202	130.792	0.179505	270.021	0.17979	403.867	0.181356	-53.723	0.180644	147.579
0.180359	423.802	0.180929	269.62	0.17979	782.372	0.184344	130.387	0.179648	268.77	0.179932	406.898	0.181498	-52.2084	0.180786	147.926
0.180502	421.54	0.181071	267.613	0.179932	767.434	0.184487	129.199	0.17979	267.741	0.180075	405.788	0.18164	-53.0386	0.180929	146.922
0.180644	421.611	0.181213	265.649	0.180075	751.131	0.184629	126.203	0.179932	267.054	0.180217	403.956	0.181783	-51.5724	0.181071	147.194
0.180786	421.91	0.181356	264.858	0.180217	741.783	0.184771	124.096	0.180075	265.593	0.180359	402.714	0.181925	-47.5636	0.181213	147.746
0.180929	420.515	0.181498	264.106	0.180359	734.835	0.184914	123.468	0.180217	264.47	0.180502	405.7	0.182067	-45.9201	0.181356	147.006
0.181071	411.887	0.18164	262.631	0.180502	728.963	0.185056	125.154	0.180359	263.579	0.180644	404.083	0.18221	-45.0904	0.181498	145.275
0.181213	414.368	0.181783	260.759	0.180644	718.286	0.185198	122.327	0.180502	263.825	0.180786	399.605	0.182352	-43.1541	0.18164	144.28
0.181356	420.173	0.181925	259.379	0.180786	708.309	0.185341	120.266	0.180644	264.011	0.180929	392.768	0.182494	-36.994	0.181783	144.627
0.181498	423.515	0.182067	258.042	0.180929	692.933	0.185483	119.278	0.180786	264.708	0.181071	391.892	0.182637	-37.4549	0.181925	144.939
0.18164	414.678	0.18221	256.477	0.181071	677.457	0.185625	122.144	0.180929	264.674	0.181213	394.151	0.182779	-38.9566	0.182067	143.072
0.181783	408.228	0.182352	254.699	0.181213	665.912	0.185768	123.753	0.181071	263.991	0.181356	397.231	0.182921	-39.7578	0.18221	140.192
0.181925	402.791	0.182494	254.208	0.181356	658.667	0.18591	124.277	0.181213	261.534	0.181498	398.477	0.183064	-42.2157	0.182352	139.121
0.182067	402.701	0.182637	253.051	0.181498	653.917	0.186052	121.615	0.181356	259.251	0.18164	398.593	0.183206	-37.0175	0.182494	137.415
0.18221	406.105	0.182779	251.525	0.18164	645.528	0.186195	116.14	0.181498	257.274	0.181783	397.861	0.183348	-34.6946	0.182637	137.411
0.182352	410.449	0.182921	249.704	0.181783	638.945	0.186337	111.52	0.18164	257.74	0.181925	395.884	0.183491	-31.1278	0.182779	138.465
0.182494	412.796	0.183064	248.67	0.181925	632.021	0.186479	111.172	0.181783	257.542	0.182067	392.309	0.183633	-36.2328	0.182921	137.489
0.182637	416.196	0.183206	247.772	0.182067	624.184	0.186622	113.376	0.181925	256.872	0.18221	387.582	0.183775	-31.7827	0.183064	136.978
0.182779	417.888	0.183348	246.776	0.18221	612.506	0.186764	114.548	0.182067	255.359	0.182352	387.463	0.183918	-42.8512	0.183206	136.212
0.182921	411.195	0.183491	246.612	0.182352	601.568	0.186906	117.584	0.18221	253.829	0.182494	387.857	0.18406	-53.4296	0.183348	136.707
0.183064	401.919	0.183633	246.472	0.182494	594.026	0.187049	117.298	0.182352	252.763	0.182637	388.675	0.184202	-54.0344	0.183491	136.909
0.183206	391.682	0.183775	245.364	0.182637	587.007	0.187191	115.252	0.182494	251.448	0.182779	388.73	0.184344	-48.6566	0.183633	139.054
0.183348	391.304	0.183918	243.596	0.182779	581.915	0.187333	111.101	0.182637	251.51	0.182921	386.186	0.184487	-49.4911	0.183775	141.935
0.183491	396.294	0.18406	242.535	0.182921	574.332	0.187476	107.642	0.182779	251.168	0.183064	384.026	0.184629	-54.873	0.183918	143.288
0.183633	403.23	0.184202	242.461	0.183064	565.381	0.187618	105.611	0.182921	249.939	0.183206	383.312	0.184771	-52.9609	0.18406	144.947
0.183775	401.752	0.184344	243.201	0.183206	559.611	0.18776	106.811	0.183064	248.889	0.183348	381.769	0.184914	-57.8463	0.184202	144.479
0.183918	403.372	0.184487	243.729	0.183348	559.949	0.187903	111.493	0.183206	248.706	0.183491	379.752	0.185056	-60.6095	0.184344	144.687
0.18406	404.792	0.184629	243.257	0.183491	559.878	0.188045	112.741	0.183348	247.995	0.183633	376.01	0.185198	-55.8269	0.184487	141.939
0.184202	404.58	0.184771	241.891	0.183633	557.795	0.188187	114.218	0.183491	246.631	0.183775	373.241	0.185341	-49.1482	0.184629	143.233
0.184344	402.362	0.184914	240.256	0.183775	551.66	0.18833	113.111	0.183633	247.194	0.183918	369.376	0.185483	-45.8033	0.184771	143.805
0.184487	403.69	0.185056	238.94	0.183918	543.505	0.188472	113.479	0.183775	248.153	0.18406	371.576	0.185625	-41.3742	0.184914	143.867
0.184629	403.236	0.185198	237.694	0.18406	531.943	0.188614	111.677	0.183918	247.497	0.184202	372.216	0.185768	-38.3426	0.185056	143.969
0.184771	400.292	0.185341	236.369	0.184202	524.227	0.188757	107.549	0.18406	246.41	0.184344	368.286	0.18591	-45.0048	0.185198	142.557
0.184914	397.986	0.185483	235.5	0.184344	519.941	0.188899	104.071	0.184202	246.264	0.184487	366.274	0.186052	-52.774	0.185341	141.322
0.185056	394.542	0.185625	235.518	0.184487	518.347	0.189041	101.475	0.184344	245.809	0.184629	368.943	0.186195	-54.7109	0.185483	141.945
0.185198	394.439	0.185768	235.278	0.184629	516.853	0.189184	100.189	0.184487	245.011	0.184771	369.916	0.186337	-59.0983	0.185625	141.545
0.185341	398.834	0.18591	235.208	0.184771	518.119	0.189326	99.8311	0.184629	244.501	0.184914	369.77	0.186479	-59.7344	0.185768	139.438
0.185483	403.544	0.186052	234.52	0.184914	517.661	0.189468	100.034	0.184771	243.443	0.185056	367.628	0.186622	-58.7712	0.18591	139.045
0.185625	407.272	0.186195	234.488	0.185056	511.82	0.189611	99.4493	0.184914	242.667	0.185198	370.537	0.186764	-50.2083	0.186052	140.193
0.185768	410.208	0.186337	234.344	0.185198	503.803	0.189753	98.6111	0.185056	242.048	0.185341	371.058	0.186906	-52.5403	0.186195	141.668
0.18591	412.045	0.186479	234.251	0.185341	499.012	0.189895	101.845	0.185198	242.789	0.185483	371.1	0.187049	-59.4224	0.186337	140.096
0.186052	412.337	0.186622	233.097	0.185483	494.527	0.190038	105.549	0.185341	243.362	0.185625	372.328	0.187191	-61.4784	0.186479	140.44
0.186195	416.197	0.186764	231.727	0.185625	490.622	0.19018	104.818	0.185483	241.981	0.185768	376.032	0.187333	-59.5989	0.186622	139.393
0.186337	417.719	0.186906	229.928	0.185768	487.183	0.190322	100.856	0.185625	240.693	0.18591	374.802	0.187476	-59.1925	0.186764	137.537
0.186479	413.104	0.187049	228.533	0.18591	488.192	0.190464	102.324	0.185768	239.223	0.186052	373.059	0.187618	-57.5527	0.186906	139.27
0.186622	409.844	0.187191	227.878	0.186052	488.048	0.190607	103.173	0.18591	239.45	0.186195	373.575	0.18776	-53.619	0.187049	140.178
0.186764	406.933	0.187333	228.309	0.186195	490.37	0.190749	101.933	0.186052	238.749	0.186337	369.313	0.187903	-52.5078	0.187191	137.507
0.186906	408.25	0.187476	227.614	0.186337	486.056	0.190891	98.4998	0.186195	236.524	0.186479	364.931	0.188045	-50.5349	0.187333	133.024
0.187049	409.686	0.187618	226.37	0.186479	480.234	0.191034	96.8594	0.186337	234.17	0.186622	369.019	0.188187	-55.0271	0.187476	130.587
0.187191	415.49	0.18776	226.573	0.186622	475.7	0.191176	94.9784	0.186479	233.215	0.186764	373.397	0.18833	-59.9785	0.187618	130.849
0.187333	424.105	0.187903	227.865	0.186764	476.599	0.191318	91.8903	0.186622	233.927	0.186906	373.429	0.188472	-62.5366	0.18776	131.534
0.187476	433.735	0.188045	229.152	0.186906	475.534	0.191461	91.2325	0.186764	233.226	0.187049	371.918	0.188614	-61.4321	0.187903	131.651
0.187618	437.873	0.188187	229.768	0.187049	472.253	0.191603	92.1456	0.186906	231.834	0.187191	371.328	0.188757	-64.1524	0.188045	132.276
0.18776	444.162	0.18833	230.081	0.187191	468.43	0.191745	93.1581	0.187049	229.432	0.187333	365.789	0.188899	-64.4299	0.188187	134.241
0.187903	450.444	0.188472	229.527	0.187333	464.966	0.191888	93.5757	0.187191	228.036	0.187476	361.135	0.189041	-60.7829	0.18833	134.747
0.188045	448.563	0.188614	229.577	0.187476	460.885	0.19203	92.456	0.187333	228.139	0.187618	358.496	0.189184	-63.6363	0.188472	133.805
0.188187	445.33	0.188757	230.313	0.187618	459.817	0.192172	94.1238	0.187476	229.729	0.18776	357.97	0.189326	-60.7056	0.188614	131.766
0.18833	447.986	0.188899	230.255	0.18776	462.231	0.192315	94.0658	0.187618	230.204	0.187903	359.133	0.189468	-53.42	0.188757	131.157
0.188472	454.113	0.189041	230.834	0.187903	463.863	0.192457	93.8897	0.18776	229.742	0.188045	360.904	0.189611	-49.2475	0.188899	130.885
0.188614	455.109	0.189184	231.644	0.188045	465.003	0.192599	92.7378	0.187903	228.424	0.188187	358.006	0.189753	-55.3876	0.189041	130.986
0.188757	455.964	0.189326	233.415	0.188187	466.922	0.192742	94.7911	0.188045	227.676	0.18833	351.079	0.189895	-67.2949	0.189184	130.292
0.188899	458.641	0.189468	235.664	0.18833	468.977	0.192884	95.2862	0.188187	225.559	0.188472	349.392	0.190038	-65.9414	0.189326	133.335
0.189041	465.212	0.189611	238.381	0.188472	468.074	0.193026	91.1914	0.18833	225.304	0.188614	353.221	0.19018	-64.0055	0.189468	137.418
0.189184	472.797	0.189753	239.107	0.188614	465.408	0.193169	85.4958	0.188472	224.977	0.188757	355.23	0.190322	-61.3131	0.189611	138.331
0.189326	477.847	0.189895	239.849	0.188757	462.869	0.193311	84.6378	0.188614	224.765	0.188899	355.526	0.190464	-62.3748	0.189753	135.001
0.189468	481.709	0.190038	241.135	0.188899	461.048	0.193453	87.3613	0.188757	224.21	0.189041	351.523	0.190607	-65.5378	0.189895	131.109
0.189611	481.569	0.19018	243.611	0.189041	460.639	0.193596	89.2471	0.188899	224.317	0.189184	352.685	0.190749	-65.9055	0.190038	131.192
0.189753	477.802	0.190322	246.495	0.189184	458.408	0.193738	93.6362	0.189041	225.198	0.189326	354.598	0.190891	-62.8791	0.19018	131.125
0.189895	479.957	0.190464	249.388	0.189326	459.382	0.19388	95.5726	0.189184	223.646	0.189468	354.075	0.191034	-64.6406	0.190322	129.77
0.190038	493.594	0.190607	252.944	0.189468	457.493	0.194023	96.9159	0.189326	221.503	0.189611	353.412	0.191176	-66.4047	0.190464	129.132
0.19018	500.36	0.190749	256.19	0.189611	453.975	0.194165	91.3677	0.189468	219.719	0.189753	353.931	0.191318	-68.2087	0.190607	127.508
0.190322	499.549	0.190891	259.935	0.189753	448.102	0.194307	85.8707	0.189611	219.635	0.189895	353.133	0.191461	-67.9881	0.190749	125.389
0.190464	496.229	0.191034	262.004	0.189895	444.744	0.19445	82.7041	0.189753	220.489	0.190038	349.365	0.191603	-64.6747	0.190891	124.36
0.190607	493.738	0.191176	264.796	0.190038	445.232	0.194592	83.6582	0.189895	220.926	0.19018	344.927	0.191745	-63.9645	0.191034	129.315
0.190749	493.131	0.191318	268.213	0.19018	448.702	0.194734	83.5357	0.190038	220.286	0.190322	344.898	0.191888	-61.5479	0.191176	131.513
0.190891	500.028	0.191461	273.358	0.190322	452.145	0.194877	79.7507	0.19018	219.646	0.190464	347.546	0.19203	-61.7725	0.191318	130.221
0.191034	514.568	0.191603	278.269	0.190464	457.142	0.195019	77.4097	0.190322	218.057	0.190607	345.278	0.192172	-59.7801	0.191461	127.395
0.191176	523.911	0.191745	282.328	0.190607	460.188	0.195161	79.4058	0.190464	215.6	0.190749	343.461	0.192315	-55.7252	0.191603	126.197
0.191318	528.059	0.191888	286.513	0.190749	459.218	0.195303	83.2099	0.190607	214.06	0.190891	342.654	0.192457	-51.6027	0.191745	126.293
0.191461	526.55	0.19203	291.264	0.190891	454.761	0.195446	84.5456	0.190749	214.929	0.191034	342.292	0.192599	-51.574	0.191888	127.151
0.191603	522.531	0.192172	296.158	0.191034	455.713	0.195588	80.6818	0.190891	215.744	0.191176	343.612	0.192742	-56.6612	0.19203	128.767
0.191745	520.088	0.192315	301.124	0.191176	455.547	0.19573	74.298	0.191034	215.518	0.191318	345.592	0.192884	-64.9443	0.192172	130.685
0.191888	514.316	0.192457	307.095	0.191318	454.185	0.195873	72.1302	0.191176	214.785	0.191461	348.527	0.193026	-68.4052	0.192315	132.749
0.19203	515.538	0.192599	314.229	0.191461	451.321	0.196015	73.1802	0.191318	212.49	0.191603	345.686	0.193169	-64.5476	0.192457	132.694
0.192172	521.06	0.192742	319.967	0.191603	450.459	0.196157	73.2191	0.191461	210.777	0.191745	340.177	0.193311	-58.5127	0.192599	131.41
0.192315	525.243	0.192884	325.115	0.191745	450.393	0.1963	74.3704	0.191603	208.895	0.191888	336.724	0.193453	-60.1676	0.192742	130.571
0.192457	526.721	0.193026	330.251	0.191888	447.094	0.196442	79.5736	0.191745	208.916	0.19203	335.235	0.193596	-59.8478	0.192884	129.916
0.192599	529.59	0.193169	335.127	0.19203	447.794	0.196584	79.4315	0.191888	209.497	0.192172	336.253	0.193738	-57.0022	0.193026	126.116
0.192742	534.262	0.193311	340.016	0.192172	449.378	0.196727	78.2087	0.19203	209.914	0.192315	337.223	0.19388	-54.9344	0.193169	123.075
0.192884	527.335	0.193453	345.792	0.192315	452.017	0.196869	77.8473	0.192172	209.186	0.192457	342.086	0.194023	-56.4598	0.193311	122.987
0.193026	523.639	0.193596	353.002	0.192457	454.43	0.197011	79.3585	0.192315	207.104	0.192599	343.641	0.194165	-63.8267	0.193453	123.787
0.193169	518.928	0.193738	359.386	0.192599	456.966	0.197154	73.7336	0.192457	206.394	0.192742	339.568	0.194307	-68.4384	0.193596	124.946
0.193311	517.312	0.19388	364.804	0.192742	454.177	0.197296	70.491	0.192599	205.776	0.192884	338.14	0.19445	-72.8384	0.193738	125.678
0.193453	516.623	0.194023	368.409	0.192884	451.031	0.197438	69.3903	0.192742	205.534	0.193026	340.245	0.194592	-66.272	0.19388	125.507
0.193596	516.034	0.194165	372.07	0.193026	449.98	0.197581	72.4235	0.192884	206.642	0.193169	340.662	0.194734	-62.0657	0.194023	126.036
0.193738	517.158	0.194307	377.092	0.193169	450.136	0.197723	72.2458	0.193026	209.04	0.193311	335.98	0.194877	-65.4627	0.194165	126.012
0.19388	518.085	0.19445	381.947	0.193311	449.564	0.197865	72.5706	0.193169	210.217	0.193453	331.065	0.195019	-72.0777	0.194307	124.015
0.194023	523.057	0.194592	386.383	0.193453	448.069	0.198008	74.451	0.193311	209.445	0.193596	335.25	0.195161	-71.4503	0.19445	125.303
0.194165	524.33	0.194734	391.332	0.193596	448.766	0.19815	72.4284	0.193453	206.284	0.193738	339.928	0.195303	-64.1149	0.194592	126.536
0.194307	522.627	0.194877	395.671	0.193738	450.997	0.198292	70.1984	0.193596	205.091	0.19388	341.099	0.195446	-58.3326	0.194734	124.775
0.19445	523.098	0.195019	398.439	0.19388	450.374	0.198435	70.4761	0.193738	204.901	0.194023	338.05	0.195588	-59.5266	0.194877	121.742
0.194592	524.483	0.195161	399.649	0.194023	447.651	0.198577	75.3823	0.19388	204.785	0.194165	338.97	0.19573	-64.3124	0.195019	121.157
0.194734	522.861	0.195303	402.29	0.194165	448.214	0.198719	76.1259	0.194023	204.962	0.194307	335.347	0.195873	-66.4497	0.195161	124.282
0.194877	513.065	0.195446	405.357	0.194307	448.627	0.198862	76.8714	0.194165	206.17	0.19445	327.759	0.196015	-63.2811	0.195303	127.836
0.195019	505.362	0.195588	408.235	0.19445	446.001	0.199004	76.8152	0.194307	204.222	0.194592	325.728	0.196157	-62.2178	0.195446	131.118
0.195161	494.276	0.19573	410.036	0.194592	440.961	0.199146	76.0991	0.19445	203.087	0.194734	328.755	0.1963	-70.0431	0.195588	128.91
0.195303	485.968	0.195873	410.614	0.194734	439.832	0.199288	77.6537	0.194592	202.015	0.194877	332.655	0.196442	-68.042	0.19573	126.149
0.195446	479.012	0.196015	411.81	0.194877	441.568	0.199431	77.6417	0.194734	200.919	0.195019	333.186	0.196584	-65.8139	0.195873	124.403
0.195588	472.105	0.196157	412.874	0.195019	441.139	0.199573	75.7311	0.194877	200.145	0.195161	333.755	0.196727	-63.4762	0.196015	122.826
0.19573	469.63	0.1963	413.192	0.195161	439.38	0.199715	71.633	0.195019	201.911	0.195303	333.189	0.196869	-67.56	0.196157	121.577
0.195873	471.297	0.196442	412.76	0.195303	439.707	0.199858	69.6879	0.195161	202.942	0.195446	334.813	0.197011	-64.6835	0.1963	120.709
0.196015	466.55	0.196584	411.106	0.195446	439.484	0.2	67.1135	0.195303	202.362	0.195588	336.819	0.197154	-60.5706	0.196442	120.908
0.196157	462.639	0.196727	410.203	0.195588	441.106	0.200142	65.679	0.195446	202.287	0.19573	336.062	0.197296	-63.0562	0.196584	121.793
0.1963	456.308	0.196869	410.166	0.19573	440.523	0.200285	66.9608	0.195588	202.659	0.195873	332.642	0.197438	-66.1196	0.196727	121.748
0.196442	454.228	0.197011	408.332	0.195873	437.053	0.200427	70.0111	0.19573	203.278	0.196015	327.688	0.197581	-69.1886	0.196869	120.922
0.196584	450.128	0.197154	405.871	0.196015	434.175	0.200569	72.848	0.195873	202.166	0.196157	323.924	0.197723	-71.8327	0.197011	122.44
0.196727	444.098	0.197296	404.387	0.196157	429.728	0.200712	71.5871	0.196015	200.508	0.1963	321.949	0.197865	-71.6735	0.197154	124.372
0.196869	437.136	0.197438	401.683	0.1963	422.985	0.200854	69.9615	0.196157	198.316	0.196442	321.563	0.198008	-67.2789	0.197296	125.261
0.197011	429.167	0.197581	398.441	0.196442	418.107	0.200996	68.1667	0.1963	198.649	0.196584	325.873	0.19815	-68.2806	0.197438	122.068
0.197154	417.167	0.197723	394.839	0.196584	420.632	0.201139	67.8641	0.196442	199.404	0.196727	328.363	0.198292	-71.8668	0.197581	119.664
0.197296	412.32	0.197865	391.929	0.196727	426.485	0.201281	67.3607	0.196584	199.124	0.196869	328.529	0.198435	-74.8017	0.197723	117.593
0.197438	410.503	0.198008	387.411	0.196869	428.701	0.201423	65.1093	0.196727	198.76	0.197011	330.711	0.198577	-74.1223	0.197865	113.442
0.197581	410.153	0.19815	381.803	0.197011	430.192	0.201566	61.6724	0.196869	197.472	0.197154	329.824	0.198719	-74.0886	0.198008	109.348
0.197723	409.43	0.198292	376.214	0.197154	430.514	0.201708	61.4087	0.197011	196.956	0.197296	329.175	0.198862	-71.2507	0.19815	109.159
0.197865	405.344	0.198435	371.012	0.197296	431.23	0.20185	61.8471	0.197154	197.153	0.197438	325.903	0.199004	-67.5382	0.198292	113.072
0.198008	401.408	0.198577	365.372	0.197438	425.614	0.201993	63.9127	0.197296	197.935	0.197581	321.248	0.199146	-66.3706	0.198435	115.622
0.19815	397.492	0.198719	358.988	0.197581	422.045	0.202135	65.64	0.197438	197.028	0.197723	315.952	0.199288	-62.9343	0.198577	116.452
0.198292	396.594	0.198862	352.935	0.197723	418.306	0.202277	66.4808	0.197581	196.362	0.197865	318.11	0.199431	-61.7057	0.198719	118.133
0.198435	396.942	0.199004	346.887	0.197865	416.071	0.20242	66.1366	0.197723	196.559	0.198008	321.182	0.199573	-61.553	0.198862	120.094
0.198577	387.851	0.199146	339.951	0.198008	415.202	0.202562	68.5592	0.197865	195.707	0.19815	323.599	0.199715	-65.8787	0.199004	120.338
0.198719	373.416	0.199288	334.283	0.19815	412.539	0.202704	72.0519	0.198008	194.701	0.198292	323.485	0.199858	-65.3889	0.199146	117.822
0.198862	364.443	0.199431	327.618	0.198292	410.108	0.202846	72.6213	0.19815	193.712	0.198435	324.02	0.2	-63.5679	0.199288	116.357
0.199004	362.567	0.199573	322.466	0.198435	412.609	0.202989	68.8662	0.198292	192.764	0.198577	319.371	0.200142	-67.6978	0.199431	114.761
0.199146	363.506	0.199715	316.129	0.198577	416.687	0.203131	65.3821	0.198435	191.918	0.198719	318.245	0.200285	-75.8348	0.199573	114.392
0.199288	361.499	0.199858	309.463	0.198719	415.594	0.203273	62.8575	0.198577	192.59	0.198862	320.771	0.200427	-78.407	0.199715	115.013
0.199431	356.994	0.2	301.947	0.198862	409.258	0.203416	64.2175	0.198719	192.416	0.199004	323.267	0.200569	-79.7778	0.199858	114.803
0.199573	356.194	0.200142	294.517	0.199004	404.656	0.203558	63.7357	0.198862	191.194	0.199146	324.653	0.200712	-77.8248	0.2	113.493
0.199715	357.293	0.200285	287.966	0.199146	402.838	0.2037	63.4365	0.199004	190.642	0.199288	323.52	0.200854	-77.1117	0.200142	114.54
0.199858	357.541	0.200427	281.589	0.199288	400.156	0.203843	61.6786	0.199146	190.993	0.199431	318.576	0.200996	-71.1043	0.200285	117.609
0.2	351.826	0.200569	275.586	0.199431	399.987	0.203985	58.196	0.199288	191.029	0.199573	312.81	0.201139	-62.9063	0.200427	116.608
0.200142	350.287	0.200712	269.528	0.199573	401.979	0.204127	54.2331	0.199431	191.765	0.199715	310.734	0.201281	-61.2574	0.200569	114.04
0.200285	351.842	0.200854	264.65	0.199715	403.913	0.20427	55.0248	0.199573	191.21	0.199858	314.939	0.201423	-59.7345	0.200712	111.851
0.200427	350.869	0.200996	259.402	0.199858	405.401	0.204412	59.2193	0.199715	190.536	0.2	317.519	0.201566	-58.0743	0.200854	110.967
0.200569	342.704	0.201139	253.869	0.2	403.953	0.204554	65.4728	0.199858	189.948	0.200142	320.461	0.201708	-51.2794	0.200996	111.819
0.200712	340.182	0.201281	248.282	0.200142	402.222	0.204697	65.0119	0.2	188.599	0.200285	325.12	0.20185	-55.4796	0.201139	115.294
0.200854	341.553	0.201423	242.376	0.200285	396.454	0.204839	62.7286	0.200142	188	0.200427	324.432	0.201993	-65.5638	0.201281	116.989
0.200996	340.427	0.201566	237.563	0.200427	390.533	0.204981	62.0065	0.200285	188.239	0.200569	320.119	0.202135	-74.0703	0.201423	117.495
0.201139	330.108	0.201708	233.198	0.200569	384.901	0.205124	65.4878	0.200427	189.989	0.200712	316.674	0.202277	-77.637	0.201566	115.732
0.201281	327.058	0.20185	228.544	0.200712	381.018	0.205266	64.9779	0.200569	190.261	0.200854	315.034	0.20242	-77.709	0.201708	113.703
0.201423	324.344	0.201993	224.113	0.200854	381.651	0.205408	63.264	0.200712	189.604	0.200996	316.639	0.202562	-73.1609	0.20185	111.31
0.201566	321.062	0.202135	220.242	0.200996	384.797	0.205551	62.141	0.200854	188.709	0.201139	319.96	0.202704	-71.8064	0.201993	110.308
0.201708	317.156	0.202277	216.8	0.201139	384.995	0.205693	61.6078	0.200996	188.567	0.201281	321.042	0.202846	-71.3065	0.202135	109.668
0.20185	316.199	0.20242	213.053	0.201281	381.084	0.205835	61.5802	0.201139	189.506	0.201423	316.587	0.202989	-70.5254	0.202277	111.897
0.201993	317.078	0.202562	209.72	0.201423	377.529	0.205977	62.2627	0.201281	189.291	0.201566	311.203	0.203131	-68.4887	0.20242	112.683
0.202135	315.439	0.202704	206.864	0.201566	373.303	0.20612	63.8539	0.201423	189.683	0.201708	307.721	0.203273	-71.0546	0.202562	114.367
0.202277	316.049	0.202846	204.436	0.201708	373.807	0.206262	61.9892	0.201566	188.913	0.20185	309.799	0.203416	-68.6393	0.202704	114.38
0.20242	315.802	0.202989	202.222	0.20185	373.628	0.206404	61.4897	0.201708	189.42	0.201993	312.259	0.203558	-69.9302	0.202846	115.939
0.202562	316.833	0.203131	200.101	0.201993	373.315	0.206547	61.8135	0.20185	188.599	0.202135	313.726	0.2037	-68.6849	0.202989	117.534
0.202704	313.966	0.203273	198.121	0.202135	372.448	0.206689	62.9023	0.201993	190.079	0.202277	314.543	0.203843	-71.5203	0.203131	118.78
0.202846	311.073	0.203416	195.781	0.202277	372.711	0.206831	60.4043	0.202135	189.808	0.20242	312.491	0.203985	-63.2093	0.203273	119.525
0.202989	305.134	0.203558	192.694	0.20242	373.331	0.206974	58.658	0.202277	188.826	0.202562	311.177	0.204127	-67.9893	0.203416	118.478
0.203131	302.588	0.2037	189.456	0.202562	369.679	0.207116	56.8115	0.20242	187.666	0.202704	308.735	0.20427	-73.7214	0.203558	117.731
0.203273	304.546	0.203843	186.786	0.202704	368.859	0.207258	55.1791	0.202562	185.596	0.202846	310.235	0.204412	-82.3254	0.2037	115.314
0.203416	308.924	0.203985	185.443	0.202846	368.201	0.207401	54.8486	0.202704	183.262	0.202989	312.606	0.204554	-77.7267	0.203843	113.687
0.203558	316.639	0.204127	183.788	0.202989	367.848	0.207543	51.2117	0.202846	183.14	0.203131	316.887	0.204697	-76.9831	0.203985	112.267
0.2037	317.276	0.20427	182.05	0.203131	366.067	0.207685	51.4788	0.202989	184.24	0.203273	317.702	0.204839	-73.6344	0.204127	113.026
0.203843	313.92	0.204412	180.244	0.203273	365.84	0.207828	56.4262	0.203131	184.747	0.203416	318.05	0.204981	-71.8944	0.20427	113.983
0.203985	305.702	0.204554	178.983	0.203416	366.75	0.20797	63.9627	0.203273	183.787	0.203558	319.717	0.205124	-74.8538	0.204412	113.021
0.204127	299.622	0.204697	178.163	0.203558	364.898	0.208112	65.3125	0.203416	183.628	0.2037	319.537	0.205266	-84.1812	0.204554	109.678
0.20427	296.164	0.204839	176.865	0.2037	363.882	0.208255	64.7829	0.203558	183.446	0.203843	318.364	0.205408	-84.7509	0.204697	104.782
0.204412	296.946	0.204981	176.281	0.203843	364.513	0.208397	63.6101	0.2037	185.066	0.203985	318.866	0.205551	-82.1075	0.204839	104.403
0.204554	302.282	0.205124	176.257	0.203985	366.479	0.208539	60.0303	0.203843	186.156	0.204127	315.96	0.205693	-79.4888	0.204981	104.935
0.204697	301.711	0.205266	176.199	0.204127	363.223	0.208681	57.4118	0.203985	186.775	0.20427	313.243	0.205835	-81.2759	0.205124	105.02
0.204839	298.434	0.205408	174.982	0.20427	359.42	0.208824	57.0644	0.204127	185.183	0.204412	309.967	0.205977	-79.7022	0.205266	106.909
0.204981	294.394	0.205551	173.457	0.204412	354.885	0.208966	59.5296	0.20427	184.068	0.204554	307.305	0.20612	-78.1151	0.205408	109.887
0.205124	294.221	0.205693	172.75	0.204554	353.377	0.209108	61.6273	0.204412	182.849	0.204697	305.098	0.206262	-70.7848	0.205551	113.581
0.205266	294.695	0.205835	172.974	0.204697	350.57	0.209251	62.154	0.204554	182.137	0.204839	303.425	0.206404	-68.9959	0.205693	114.46
0.205408	293.486	0.205977	173.282	0.204839	348.455	0.209393	57.6603	0.204697	181.932	0.204981	305.691	0.206547	-76.93	0.205835	112.537
0.205551	294.382	0.20612	172.153	0.204981	348.475	0.209535	56.8368	0.204839	181.713	0.205124	305.758	0.206689	-79.7822	0.205977	110.254
0.205693	294.744	0.206262	170.193	0.205124	347.667	0.209678	54.9219	0.204981	181.629	0.205266	306.383	0.206831	-81.5188	0.20612	109.049
0.205835	292.845	0.206404	168.903	0.205266	348.551	0.20982	52.9518	0.205124	183.144	0.205408	307.19	0.206974	-80.2631	0.206262	109.274
0.205977	290.534	0.206547	168.95	0.205408	351.326	0.209962	52.626	0.205266	182.463	0.205551	310.441	0.207116	-87.2679	0.206404	109.012
0.20612	291.085	0.206689	168.888	0.205551	351.742	0.210105	52.9446	0.205408	182.597	0.205693	312.079	0.207258	-89.5654	0.206547	109.19
0.206262	292.288	0.206831	168.208	0.205693	351.231	0.210247	49.3343	0.205551	182.458	0.205835	313.263	0.207401	-83.5594	0.206689	108.477
0.206404	291.751	0.206974	167.999	0.205835	348.715	0.210389	45.1498	0.205693	183.053	0.205977	313.754	0.207543	-79.8193	0.206831	105.602
0.206547	288.877	0.207116	167.189	0.205977	347.292	0.210532	49.24	0.205835	183.478	0.20612	314.07	0.207685	-81.1692	0.206974	104.051
0.206689	290.324	0.207258	166.881	0.20612	346.403	0.210674	58.1434	0.205977	183.233	0.206262	312.939	0.207828	-82.1853	0.207116	105.571
0.206831	294.296	0.207401	166.22	0.206262	344.986	0.210816	61.7347	0.20612	182.445	0.206404	309.403	0.20797	-72.5218	0.207258	108.138
0.206974	298.091	0.207543	165.894	0.206404	343.603	0.210959	61.3195	0.206262	181.142	0.206547	305.993	0.208112	-65.7266	0.207401	110.18
0.207116	298.459	0.207685	166.321	0.206547	345.031	0.211101	58.3907	0.206404	180.856	0.206689	307.296	0.208255	-73.0764	0.207543	111.513
0.207258	296.358	0.207828	167.149	0.206689	346.227	0.211243	54.0617	0.206547	181.719	0.206831	309.521	0.208397	-79.2017	0.207685	111.569
0.207401	294.865	0.20797	167.153	0.206831	347.089	0.211386	49.437	0.206689	182.522	0.206974	308.69	0.208539	-81.215	0.207828	110.155
0.207543	294.81	0.208112	165.189	0.206974	342.599	0.211528	50.1397	0.206831	184.082	0.207116	309.389	0.208681	-71.0647	0.20797	107.918
0.207685	294.016	0.208255	164.084	0.207116	338.927	0.21167	52.9941	0.206974	183.631	0.207258	312.111	0.208824	-65.1716	0.208112	105.865
0.207828	286.61	0.208397	163.411	0.207258	339.668	0.211812	53.3846	0.207116	182.157	0.207401	316.116	0.208966	-66.3042	0.208255	105.276
0.20797	282.376	0.208539	163.495	0.207401	339.49	0.211955	53.9732	0.207258	180.679	0.207543	314.1	0.209108	-71.6459	0.208397	106.361
0.208112	278.13	0.208681	163.142	0.207543	337.324	0.212097	56.8663	0.207401	181.388	0.207685	312.329	0.209251	-75.074	0.208539	107.578
0.208255	281.499	0.208824	163.953	0.207685	336.671	0.212239	59.1701	0.207543	181.273	0.207828	308.861	0.209393	-76.6752	0.208681	107.846
0.208397	287.11	0.208966	163.96	0.207828	337.047	0.212382	58.3113	0.207685	180.328	0.20797	308.941	0.209535	-76.6953	0.208824	107.246
0.208539	293.904	0.209108	162.64	0.20797	336.885	0.212524	57.3487	0.207828	179.47	0.208112	307.281	0.209678	-75.6762	0.208966	105.201
0.208681	294.366	0.209251	161.674	0.208112	335.146	0.212666	56.8686	0.20797	179.5	0.208255	304.544	0.20982	-75.6755	0.209108	107.527
0.208824	288.227	0.209393	161.454	0.208255	333.961	0.212809	56.4951	0.208112	180.072	0.208397	302.728	0.209962	-71.2533	0.209251	112.062
0.208966	285.408	0.209535	161.755	0.208397	334.057	0.212951	56.1257	0.208255	181.069	0.208539	305.837	0.210105	-66.1922	0.209393	114.197
0.209108	284.168	0.209678	161.296	0.208539	336.684	0.213093	55.7867	0.208397	181.447	0.208681	308.796	0.210247	-69.3359	0.209535	113.56
0.209251	278.459	0.20982	161.184	0.208681	338.171	0.213236	55.2949	0.208539	181.269	0.208824	308.262	0.210389	-75.0698	0.209678	114.857
0.209393	277.366	0.209962	160.604	0.208824	336.364	0.213378	55.41	0.208681	181.826	0.208966	304.332	0.210532	-79.7055	0.20982	115.022
0.209535	283.53	0.210105	159.968	0.208966	334.847	0.21352	54.1337	0.208824	181.455	0.209108	302.278	0.210674	-78.0146	0.209962	113.569
0.209678	291.197	0.210247	160.302	0.209108	336.644	0.213663	51.4121	0.208966	180.252	0.209251	302.988	0.210816	-75.921	0.210105	111.232
0.20982	291.472	0.210389	160.132	0.209251	337.839	0.213805	47.4038	0.209108	180.383	0.209393	301.82	0.210959	-74.2466	0.210247	110.781
0.209962	291.122	0.210532	159.205	0.209393	336.312	0.213947	45.3739	0.209251	180.14	0.209535	298.976	0.211101	-75.0632	0.210389	110.296
0.210105	287.938	0.210674	158.641	0.209535	336.758	0.214089	43.8811	0.209393	178.623	0.209678	296.727	0.211243	-76.3436	0.210532	111.793
0.210247	283.814	0.210816	159.231	0.209678	339.576	0.214232	47.0021	0.209535	177.243	0.20982	296.642	0.211386	-73.5037	0.210674	115.165
0.210389	276.626	0.210959	159.807	0.20982	337.808	0.214374	49.0723	0.209678	177.061	0.209962	295.915	0.211528	-75.3025	0.210816	116.644
0.210532	275.551	0.211101	159.964	0.209962	332.625	0.214516	48.1186	0.20982	178.376	0.210105	296.592	0.21167	-76.0353	0.210959	113.867
0.210674	278.9	0.211243	160.212	0.210105	325.752	0.214659	45.0512	0.209962	180.013	0.210247	297.383	0.211812	-76.5374	0.211101	112.344
0.210816	281.421	0.211386	160.351	0.210247	324.698	0.214801	45.8846	0.210105	179.796	0.210389	297.203	0.211955	-77.8336	0.211243	111.62
0.210959	277.586	0.211528	159.163	0.210389	325.576	0.214943	47.9946	0.210247	180.534	0.210532	296.914	0.212097	-75.1037	0.211386	112.215
0.211101	272.163	0.21167	157.956	0.210532	325.267	0.215086	48.0574	0.210389	180.625	0.210674	300.274	0.212239	-77.7708	0.211528	112.311
0.211243	268.899	0.211812	157.81	0.210674	320.857	0.215228	45.5596	0.210532	179.143	0.210816	303.555	0.212382	-78.6847	0.21167	112.006
0.211386	269.169	0.211955	158.255	0.210816	318.205	0.21537	43.3047	0.210674	177.982	0.210959	302.917	0.212524	-83.5805	0.211812	112.072
0.211528	273.064	0.212097	158.035	0.210959	319.722	0.215513	43.4746	0.210816	178.594	0.211101	300.175	0.212666	-81.5794	0.211955	111.851
0.21167	275.071	0.212239	157.018	0.211101	319.986	0.215655	42.0731	0.210959	180.025	0.211243	298.618	0.212809	-80.0198	0.212097	111.627
0.211812	272.95	0.212382	157.017	0.211243	319.195	0.215797	41.0635	0.211101	180.661	0.211386	297.015	0.212951	-72.8336	0.212239	108.932
0.211955	265.215	0.212524	157.189	0.211386	320.165	0.21594	43.5151	0.211243	181.439	0.211528	300.4	0.213093	-70.4194	0.212382	106.919
0.212097	264.31	0.212666	156.816	0.211528	322.241	0.216082	47.556	0.211386	181.232	0.21167	301.523	0.213236	-69.7386	0.212524	106.737
0.212239	264.978	0.212809	155.872	0.21167	322.187	0.216224	50.783	0.211528	179.946	0.211812	300.646	0.213378	-75.5213	0.212666	107.045
0.212382	271.115	0.212951	156.106	0.211812	323.668	0.216366	51.7845	0.21167	179.592	0.211955	298.672	0.21352	-74.9655	0.212809	108.307
0.212524	272.203	0.213093	156.426	0.211955	323.879	0.216509	51.229	0.211812	179.62	0.212097	297.953	0.213663	-76.3594	0.212951	108.088
0.212666	274.507	0.213236	156.117	0.212097	322.691	0.216651	51.5966	0.211955	178.703	0.212239	300.127	0.213805	-80.5642	0.213093	110.059
0.212809	275.421	0.213378	155.232	0.212239	320.859	0.216793	53.7816	0.212097	177.032	0.212382	304.629	0.213947	-82.0321	0.213236	110.904
0.212951	277.832	0.21352	153.833	0.212382	322.192	0.216936	55.2457	0.212239	176.641	0.212524	312.798	0.214089	-80.5526	0.213378	113.211
0.213093	282.98	0.213663	153.251	0.212524	323.907	0.217078	55.7762	0.212382	177.804	0.212666	315.798	0.214232	-78.8087	0.21352	112.169
0.213236	285.611	0.213805	153.516	0.212666	325.674	0.21722	53.3699	0.212524	178.457	0.212809	311.622	0.214374	-77.4151	0.213663	111.543
0.213378	282.205	0.213947	153.913	0.212809	324.119	0.217363	50.2086	0.212666	177.679	0.212951	310.93	0.214516	-76.8642	0.213805	111.274
0.21352	277.115	0.214089	153.822	0.212951	321.832	0.217505	47.7101	0.212809	176.547	0.213093	312.251	0.214659	-79.8466	0.213947	112.633
0.213663	278.223	0.214232	153.353	0.213093	318.757	0.217647	45.7952	0.212951	176.037	0.213236	310.264	0.214801	-83.1046	0.214089	113.171
0.213805	278.854	0.214374	152.947	0.213236	318.213	0.21779	48.0274	0.213093	175.661	0.213378	303.603	0.214943	-87.3397	0.214232	113.059
0.213947	281.18	0.214516	152.94	0.213378	319.292	0.217932	48.7659	0.213236	175.816	0.21352	297.527	0.215086	-89.1669	0.214374	112.858
0.214089	284.978	0.214659	153.101	0.21352	320.144	0.218074	51.1728	0.213378	176.329	0.213663	295.087	0.215228	-94.118	0.214516	113.406
0.214232	289.434	0.214801	153.157	0.213663	318.495	0.218217	53.7748	0.21352	177.342	0.213805	294.982	0.21537	-93.7773	0.214659	113.791
0.214374	285.436	0.214943	152.951	0.213805	316.009	0.218359	56.3443	0.213663	178.035	0.213947	297.678	0.215513	-91.5498	0.214801	113.788
0.214516	281.45	0.215086	152.913	0.213947	314.222	0.218501	57.1532	0.213805	179.253	0.214089	296.96	0.215655	-87.7294	0.214943	113.154
0.214659	284.118	0.215228	152.657	0.214089	314.601	0.218643	56.2225	0.213947	181.008	0.214232	297.899	0.215797	-89.7974	0.215086	111.14
0.214801	284.951	0.21537	153.065	0.214232	314.837	0.218786	57.5983	0.214089	181.107	0.214374	300.626	0.21594	-92.6061	0.215228	110.889
0.214943	281.767	0.215513	153.11	0.214374	316.209	0.218928	57.9097	0.214232	180.766	0.214516	305.773	0.216082	-90.9683	0.21537	106.955
0.215086	278.969	0.215655	153.081	0.214516	315.187	0.21907	57.8601	0.214374	178.411	0.214659	309.563	0.216224	-88.3274	0.215513	103.686
0.215228	276.358	0.215797	152.881	0.214659	314.649	0.219213	55.0395	0.214516	177.674	0.214801	308.798	0.216366	-82.8083	0.215655	104.477
0.21537	274.32	0.21594	152.259	0.214801	313.094	0.219355	52.9237	0.214659	176.763	0.214943	306.49	0.216509	-80.7396	0.215797	105.183
0.215513	271.677	0.216082	152.373	0.214943	312.954	0.219497	53.0919	0.214801	176.045	0.215086	305.586	0.216651	-81.6245	0.21594	103.812
0.215655	273.837	0.216224	152.314	0.215086	314.655	0.21964	51.6483	0.214943	176.723	0.215228	307.279	0.216793	-84.354	0.216082	101.771
0.215797	271.263	0.216366	152.573	0.215228	318.305	0.219782	50.2897	0.215086	178.686	0.21537	308.233	0.216936	-83.9683	0.216224	100.744
0.21594	271.185	0.216509	152.062	0.21537	319.041	0.219924	50.9827	0.215228	181.333	0.215513	306.883	0.217078	-80.4234	0.216366	101.291
0.216082	270.618	0.216651	152.428	0.215513	317.461	0.220067	53.5948	0.21537	182.836	0.215655	303.547	0.21722	-80.976	0.216509	102.065
0.216224	274.316	0.216793	152.488	0.215655	315.03	0.220209	54.4549	0.215513	182.484	0.215797	303.232	0.217363	-90.295	0.216651	104.19
0.216366	278.244	0.216936	152.162	0.215797	313.687	0.220351	52.7798	0.215655	182.101	0.21594	303.093	0.217505	-92.5294	0.216793	105.696
0.216509	273.634	0.217078	151.623	0.21594	312.139	0.220494	54.1373	0.215797	180.971	0.216082	305.011	0.217647	-87.3231	0.216936	107.156
0.216651	267.441	0.21722	151.76	0.216082	312.703	0.220636	51.4669	0.21594	179.575	0.216224	308.35	0.21779	-78.2504	0.217078	106.27
0.216793	264.438	0.217363	152.012	0.216224	311.039	0.220778	48.7258	0.216082	179.141	0.216366	310.878	0.217932	-77.9693	0.21722	105.098
0.216936	266.923	0.217505	152.251	0.216366	308.351	0.22092	48.1682	0.216224	180.76	0.216509	309.565	0.218074	-72.4397	0.217363	105.378
0.217078	266.735	0.217647	151.645	0.216509	307.262	0.221063	50.454	0.216366	181.746	0.216651	305.934	0.218217	-65.9258	0.217505	105.866
0.21722	267.717	0.21779	150.625	0.216651	306.776	0.221205	54.2959	0.216509	181.492	0.216793	302.268	0.218359	-73.0691	0.217647	103.571
0.217363	270.619	0.217932	149.889	0.216793	306.172	0.221347	56.2934	0.216651	181.953	0.216936	302.467	0.218501	-82.4163	0.21779	103.465
0.217505	274.402	0.218074	149.382	0.216936	308.204	0.22149	54.496	0.216793	184.05	0.217078	306.805	0.218643	-86.8374	0.217932	102.51
0.217647	274.064	0.218217	149.634	0.217078	312.63	0.221632	53.9751	0.216936	185.96	0.21722	307.785	0.218786	-87.1401	0.218074	102.376
0.21779	269.536	0.218359	149.365	0.21722	314.097	0.221774	55.2817	0.217078	186.711	0.217363	306.002	0.218928	-77.6865	0.218217	101.639
0.217932	270.352	0.218501	149.124	0.217363	314.744	0.221917	58.8408	0.21722	186.325	0.217505	302.953	0.21907	-74.1311	0.218359	101.349
0.218074	271.126	0.218643	149.318	0.217505	313.541	0.222059	58.5067	0.217363	185.23	0.217647	300.82	0.219213	-79.4748	0.218501	99.366
0.218217	267.923	0.218786	149.265	0.217647	310.617	0.222201	55.7177	0.217505	183.794	0.21779	296.973	0.219355	-88.7043	0.218643	99.7207
0.218359	264.587	0.218928	148.625	0.21779	309.263	0.222344	51.9212	0.217647	183.768	0.217932	294.312	0.219497	-87.1994	0.218786	99.9319
0.218501	264.655	0.21907	147.446	0.217932	308.885	0.222486	49.5957	0.21779	185.608	0.218074	294.017	0.21964	-84.3955	0.218928	98.7541
0.218643	266.198	0.219213	146.998	0.218074	310.218	0.222628	48.5885	0.217932	186.926	0.218217	298.15	0.219782	-80.9476	0.21907	97.6942
0.218786	267.495	0.219355	146.597	0.218217	309.73	0.222771	53.1103	0.218074	187.882	0.218359	295.4	0.219924	-81.4633	0.219213	98.9764
0.218928	267.378	0.219497	146.583	0.218359	306.806	0.222913	57.4519	0.218217	187.994	0.218501	292.252	0.220067	-84.568	0.219355	100.577
0.21907	265.326	0.21964	147.107	0.218501	304.394	0.223055	59.7798	0.218359	186.409	0.218643	293.177	0.220209	-86.9898	0.219497	101.551
0.219213	267.599	0.219782	147.538	0.218643	304.496	0.223197	59.1911	0.218501	185.69	0.218786	297.49	0.220351	-90.3962	0.21964	100.896
0.219355	270.244	0.219924	147.863	0.218786	308.589	0.22334	58.2909	0.218643	185.973	0.218928	296.812	0.220494	-81.922	0.219782	100.427
0.219497	275.92	0.220067	148.14	0.218928	307.605	0.223482	57.4174	0.218786	186.711	0.21907	295.023	0.220636	-78.5926	0.219924	101.475
0.21964	274.93	0.220209	148.772	0.21907	308.709	0.223624	58.1594	0.218928	186.879	0.219213	296.088	0.220778	-73.5745	0.220067	102.961
0.219782	274.104	0.220351	149.109	0.219213	310.704	0.223767	62.4991	0.21907	188.026	0.219355	297.808	0.22092	-73.7515	0.220209	103.431
0.219924	273.782	0.220494	149.167	0.219355	310.587	0.223909	63.5501	0.219213	189.46	0.219497	300.131	0.221063	-73.9143	0.220351	103.832
0.220067	276.336	0.220636	148.877	0.219497	306.69	0.224051	63.0514	0.219355	188.727	0.21964	299.012	0.221205	-81.141	0.220494	104.251
0.220209	276.034	0.220778	148.266	0.21964	305.121	0.224194	60.8674	0.219497	187.571	0.219782	297.631	0.221347	-92.3647	0.220636	104.732
0.220351	272.617	0.22092	147.136	0.219782	305.385	0.224336	58.4284	0.21964	187.237	0.219924	296.072	0.22149	-96.0729	0.220778	104.068
0.220494	269.646	0.221063	146.679	0.219924	306.026	0.224478	56.4424	0.219782	187.591	0.220067	292.435	0.221632	-94.3457	0.22092	104.403
0.220636	270.562	0.221205	146.942	0.220067	307.55	0.224621	55.2651	0.219924	188.504	0.220209	289.756	0.221774	-88.443	0.221063	103.064
0.220778	273.18	0.221347	147.186	0.220209	308.87	0.224763	56.7855	0.220067	188.083	0.220351	290.561	0.221917	-84.7818	0.221205	101.612
0.22092	272.254	0.22149	146.833	0.220351	309.504	0.224905	60.173	0.220209	187.414	0.220494	292.329	0.222059	-87.548	0.221347	101.423
0.221063	270.008	0.221632	146.406	0.220494	307.865	0.225047	63.6717	0.220351	187.527	0.220636	290.747	0.222201	-88.0598	0.22149	102.249
0.221205	270.168	0.221774	146.173	0.220636	304.539	0.22519	66.6636	0.220494	189.397	0.220778	290.819	0.222344	-89.6679	0.221632	100.937
0.221347	273.787	0.221917	146.393	0.220778	302.748	0.225332	66.3005	0.220636	189.558	0.22092	293.168	0.222486	-93.0537	0.221774	98.5578
0.22149	274.41	0.222059	146.737	0.22092	304.892	0.225474	61.5525	0.220778	187.868	0.221063	294.921	0.222628	-99.1696	0.221917	97.547
0.221632	277.131	0.222201	146.721	0.221063	306.145	0.225617	57.337	0.22092	186.721	0.221205	292.192	0.222771	-95.3823	0.222059	99.9425
0.221774	274.653	0.222344	146.963	0.221205	306.695	0.225759	55.8054	0.221063	187.037	0.221347	290.911	0.222913	-84.3452	0.222201	102.022
0.221917	271.075	0.222486	147.046	0.221347	307.881	0.225901	56.2262	0.221205	188.05	0.22149	291.09	0.223055	-75.6346	0.222344	101.091
0.222059	268.475	0.222628	146.363	0.22149	308.802	0.226044	56.1894	0.221347	189.003	0.221632	290.885	0.223197	-72.9681	0.222486	101.418
0.222201	271.765	0.222771	145.868	0.221632	307.448	0.226186	58.4154	0.22149	189.003	0.221774	288.076	0.22334	-71.4239	0.222628	99.7486
0.222344	272.614	0.222913	145.396	0.221774	305.416	0.226328	60.8649	0.221632	188.732	0.221917	284.374	0.223482	-67.098	0.222771	97.596
0.222486	267.229	0.223055	145.528	0.221917	303.354	0.226471	65.9996	0.221774	188.319	0.222059	282.685	0.223624	-68.2013	0.222913	94.5841
0.222628	261.994	0.223197	145.691	0.222059	306.33	0.226613	65.9774	0.221917	188.796	0.222201	280.628	0.223767	-71.0291	0.223055	95.232
0.222771	264.795	0.22334	145.997	0.222201	311.566	0.226755	65.0731	0.222059	189.377	0.222344	280.075	0.223909	-71.8002	0.223197	96.3883
0.222913	270.078	0.223482	145.243	0.222344	314.984	0.226897	65.455	0.222201	189.171	0.222486	278.948	0.224051	-74.5135	0.22334	96.8225
0.223055	273.826	0.223624	145.426	0.222486	311.514	0.22704	67.2953	0.222344	189.157	0.222628	280.428	0.224194	-83.3542	0.223482	98.2005
0.223197	275.903	0.223767	145.799	0.222628	309.496	0.227182	68.5723	0.222486	189.157	0.222771	283.02	0.224336	-90.5693	0.223624	98.3351
0.22334	278.294	0.223909	145.841	0.222771	309.159	0.227324	66.8992	0.222628	189.398	0.222913	286.127	0.224478	-89.0251	0.223767	96.2637
0.223482	277.071	0.224051	145.846	0.222913	310.233	0.227467	64.1864	0.222771	189.558	0.223055	285.804	0.224621	-84.2947	0.223909	95.439
0.223624	274.653	0.224194	145.996	0.223055	312.323	0.227609	61.6674	0.222913	188.526	0.223197	283.345	0.224763	-79.0223	0.224051	95.1121
0.223767	272.119	0.224336	145.856	0.223197	313.352	0.227751	59.1712	0.223055	188.059	0.22334	282.356	0.224905	-80.1393	0.224194	96.124
0.223909	266.477	0.224478	144.866	0.22334	312.68	0.227894	60.156	0.223197	187.376	0.223482	285.267	0.225047	-83.2586	0.224336	97.0672
0.224051	264.225	0.224621	145.042	0.223482	310.035	0.228036	60.9748	0.22334	186.485	0.223624	286.473	0.22519	-85.3336	0.224478	98.5606
0.224194	267.878	0.224763	146.211	0.223624	308.12	0.228178	62.7188	0.223482	186.221	0.223767	284.666	0.225332	-88.6136	0.224621	98.9242
0.224336	270.773	0.224905	146.748	0.223767	305.281	0.228321	61.6116	0.223624	185.564	0.223909	281.778	0.225474	-88.3465	0.224763	98.6907
0.224478	270.251	0.225047	146.766	0.223909	302.801	0.228463	60.9123	0.223767	185.028	0.224051	280.408	0.225617	-82.8117	0.224905	97.5261
0.224621	267.265	0.22519	146.762	0.224051	304.655	0.228605	62.3145	0.223909	184.089	0.224194	283.254	0.225759	-81.6319	0.225047	96.6303
0.224763	263.884	0.225332	147.701	0.224194	308.256	0.228747	64.7524	0.224051	183.627	0.224336	287.583	0.225901	-86.8825	0.22519	97.0198
0.224905	260.957	0.225474	148.647	0.224336	310.305	0.22889	67.0046	0.224194	184.214	0.224478	293.345	0.226044	-89.0797	0.225332	97.3274
0.225047	259.889	0.225617	148.842	0.224478	309.144	0.229032	64.0557	0.224336	184.145	0.224621	293.91	0.226186	-84.5758	0.225474	97.8535
0.22519	258.96	0.225759	148.294	0.224621	308.239	0.229174	59.5483	0.224478	185.201	0.224763	289.532	0.226328	-83.1549	0.225617	98.4625
0.225332	262.656	0.225901	148.13	0.224763	306.576	0.229317	55.926	0.224621	184.967	0.224905	283.343	0.226471	-87.0693	0.225759	98.3709
0.225474	263.531	0.226044	147.969	0.224905	306.338	0.229459	55.8138	0.224763	183.902	0.225047	281.883	0.226613	-90.0134	0.225901	97.2946
0.225617	265.036	0.226186	147.043	0.225047	306.518	0.229601	56.2538	0.224905	184.37	0.22519	282.708	0.226755	-89.0175	0.226044	98.3924
0.225759	263.981	0.226328	146.033	0.22519	307.345	0.229744	57.2403	0.225047	184.461	0.225332	282.481	0.226897	-86.1956	0.226186	102.042
0.225901	263.511	0.226471	145.908	0.225332	307.504	0.229886	57.965	0.22519	183.629	0.225474	283.593	0.22704	-85.6008	0.226328	103.961
0.226044	265.043	0.226613	146.471	0.225474	307.91	0.230028	59.1845	0.225332	182.399	0.225617	285.637	0.227182	-84.7018	0.226471	102.137
0.226186	266.421	0.226755	146.26	0.225617	310.263	0.230171	58.8993	0.225474	181.157	0.225759	290.349	0.227324	-86.1531	0.226613	99.9604
0.226328	267.674	0.226897	146.577	0.225759	312.665	0.230313	58.3754	0.225617	179.894	0.225901	291.81	0.227467	-91.7614	0.226755	99.9798
0.226471	270.03	0.22704	147.282	0.225901	315.253	0.230455	56.7808	0.225759	178.917	0.226044	290.4	0.227609	-93.5632	0.226897	99.6071
0.226613	276.65	0.227182	147.399	0.226044	313.37	0.230597	56.8066	0.225901	178.552	0.226186	290.604	0.227751	-89.5027	0.22704	98.1415
0.226755	279.582	0.227324	146.481	0.226186	309.985	0.23074	57.966	0.226044	178.151	0.226328	289.942	0.227894	-84.9658	0.227182	98.4092
0.226897	279.472	0.227467	146.188	0.226328	307.77	0.230882	57.2969	0.226186	178.959	0.226471	290.124	0.228036	-84.6631	0.227324	100.741
0.22704	276.169	0.227609	146.4	0.226471	308.525	0.231024	58.1628	0.226328	179.558	0.226613	290.232	0.228178	-85.2908	0.227467	98.5282
0.227182	281.301	0.227751	146.526	0.226613	308.452	0.231167	61.977	0.226471	180.215	0.226755	294.525	0.228321	-84.993	0.227609	98.4899
0.227324	285.235	0.227894	145.685	0.226755	308.742	0.231309	64.4557	0.226613	180.185	0.226897	293.81	0.228463	-86.514	0.227751	100.938
0.227467	283.885	0.228036	144.744	0.226897	307.332	0.231451	64.3174	0.226755	179.603	0.22704	290.018	0.228605	-82.2425	0.227894	103.473
0.227609	279.598	0.228178	143.707	0.22704	306.667	0.231594	60.2502	0.226897	179.13	0.227182	289.812	0.228747	-88.1258	0.228036	102.098
0.227751	277.883	0.228321	143.363	0.227182	306.637	0.231736	56.1522	0.22704	178.998	0.227324	287.712	0.22889	-89.9501	0.228178	97.5179
0.227894	276.162	0.228463	144.466	0.227324	307.514	0.231878	50.6972	0.227182	179.751	0.227467	285.829	0.229032	-92.1959	0.228321	95.1182
0.228036	275.932	0.228605	145.995	0.227467	306.424	0.232021	49.5409	0.227324	180.558	0.227609	286.949	0.229174	-85.9652	0.228463	96.0198
0.228178	276.346	0.228747	146.21	0.227609	304.694	0.232163	50.3308	0.227467	179.598	0.227751	291.805	0.229317	-83.5102	0.228605	98.1557
0.228321	279.241	0.22889	145.813	0.227751	304.418	0.232305	50.4643	0.227609	178.617	0.227894	295.197	0.229459	-85.8196	0.228747	98.0269
0.228463	286.002	0.229032	145.499	0.227894	305.111	0.232447	48.7395	0.227751	177.542	0.228036	294.731	0.229601	-90.7804	0.22889	97.8513
0.228605	290.237	0.229174	145.971	0.228036	304.434	0.23259	48.6183	0.227894	175.585	0.228178	294.207	0.229744	-90.2526	0.229032	98.8329
0.228747	290.357	0.229317	146.966	0.228178	305.389	0.232732	49.0085	0.228036	173.965	0.228321	292.737	0.229886	-84.48	0.229174	99.0837
0.22889	287.699	0.229459	147.557	0.228321	307.296	0.232874	48.4303	0.228178	173.07	0.228463	293.023	0.230028	-86.6192	0.229317	99.7096
0.229032	288.054	0.229601	147.085	0.228463	311.41	0.233017	47.9581	0.228321	174.317	0.228605	293.197	0.230171	-94.8324	0.229459	97.9814
0.229174	286.366	0.229744	146.432	0.228605	314.08	0.233159	48.0024	0.228463	175.289	0.228747	293.54	0.230313	-95.5173	0.229601	96.9432
0.229317	286.431	0.229886	146.541	0.228747	316.821	0.233301	49.7446	0.228605	176.253	0.22889	288.759	0.230455	-93.7093	0.229744	96.586
0.229459	290.191	0.230028	147.068	0.22889	316.314	0.233444	50.7332	0.228747	177.054	0.229032	284.399	0.230597	-91.2167	0.229886	97.2514
0.229601	292.564	0.230171	147.262	0.229032	311.598	0.233586	52.1438	0.22889	177.554	0.229174	281.819	0.23074	-92.4142	0.230028	98.3154
0.229744	292.86	0.230313	148.386	0.229174	311.175	0.233728	56.8593	0.229032	177.357	0.229317	283.113	0.230882	-89.837	0.230171	99.7779
0.229886	295.034	0.230455	148.728	0.229317	310.286	0.23387	58.139	0.229174	177.873	0.229459	286.892	0.231024	-85.4611	0.230313	100.133
0.230028	300.358	0.230597	148.683	0.229459	308.691	0.234013	57.6972	0.229317	178.231	0.229601	290.524	0.231167	-92.2323	0.230455	100.532
0.230171	302.875	0.23074	148.645	0.229601	307.709	0.234155	54.0833	0.229459	178.286	0.229744	292.614	0.231309	-98.2825	0.230597	100.245
0.230313	305.12	0.230882	149.145	0.229744	305.685	0.234297	53.1808	0.229601	178.341	0.229886	292.116	0.231451	-101.57	0.23074	97.7479
0.230455	310.647	0.231024	149.279	0.229886	303.252	0.23444	51.881	0.229744	178.367	0.230028	289.191	0.231594	-99.0374	0.230882	97.9352
0.230597	317.409	0.231167	150.063	0.230028	304.744	0.234582	50.2361	0.229886	178.881	0.230171	287.613	0.231736	-92.9677	0.231024	97.4803
0.23074	321.297	0.231309	151.176	0.230171	308.265	0.234724	49.6752	0.230028	179.197	0.230313	288.467	0.231878	-92.3369	0.231167	97.327
0.230882	327.675	0.231451	151.788	0.230313	311.534	0.234867	51.1349	0.230171	179.547	0.230455	289.255	0.232021	-93.624	0.231309	96.2519
0.231024	331.492	0.231594	151.818	0.230455	313.354	0.235009	52.4151	0.230313	180.405	0.230597	289.331	0.232163	-91.8687	0.231451	95.7488
0.231167	332.845	0.231736	151.686	0.230597	315.106	0.235151	54.5	0.230455	182.405	0.23074	288.874	0.232305	-91.3905	0.231594	94.6016
0.231309	333.973	0.231878	152.448	0.23074	317.097	0.235294	56.6566	0.230597	182.547	0.230882	289.858	0.232447	-92.8398	0.231736	95.2736
0.231451	336.452	0.232021	153.705	0.230882	316.701	0.235436	56.2101	0.23074	181.709	0.231024	290.501	0.23259	-91.6825	0.231878	96.3188
0.231594	336.034	0.232163	154.973	0.231024	318.284	0.235578	51.4516	0.230882	180.798	0.231167	289.332	0.232732	-87.7122	0.232021	95.5036
0.231736	337.591	0.232305	155.324	0.231167	317.871	0.23572	49.5689	0.231024	180.983	0.231309	288.876	0.232874	-93.7222	0.232163	92.3406
0.231878	345.142	0.232447	155.572	0.231309	319.27	0.235863	49.653	0.231167	181.086	0.231451	288.352	0.233017	-98.2245	0.232305	91.3878
0.232021	351.064	0.23259	155.67	0.231451	320.021	0.236005	48.136	0.231309	181.633	0.231594	289.405	0.233159	-96.3433	0.232447	92.4567
0.232163	360.472	0.232732	156.739	0.231594	319.722	0.236147	46.3971	0.231451	181.649	0.231736	291.245	0.233301	-95.6886	0.23259	94.7958
0.232305	367.855	0.232874	158.491	0.231736	319.21	0.23629	43.5902	0.231594	180.194	0.231878	293.067	0.233444	-93.5942	0.232732	94.2258
0.232447	377.943	0.233017	161.033	0.231878	318.072	0.236432	44.5452	0.231736	179.373	0.232021	290.75	0.233586	-90.1148	0.232874	93.2947
0.23259	374.036	0.233159	162.994	0.232021	315.705	0.236574	45.1894	0.231878	179.136	0.232163	284.129	0.233728	-84.9153	0.233017	95.0767
0.232732	374.155	0.233301	164.339	0.232163	315.017	0.236717	47.2303	0.232021	179.958	0.232305	281.501	0.23387	-88.8539	0.233159	97.8009
0.232874	378.01	0.233444	165.407	0.232305	317.084	0.236859	45.0898	0.232163	179.899	0.232447	281.383	0.234013	-94.6181	0.233301	98.7347
0.233017	377.384	0.233586	166.869	0.232447	321.661	0.237001	45.1219	0.232305	180.081	0.23259	280.585	0.234155	-98.8896	0.233444	97.0632
0.233159	376.855	0.233728	169.431	0.23259	321.587	0.237143	46.4036	0.232447	180.385	0.232732	279.695	0.234297	-104.044	0.233586	97.0033
0.233301	378.923	0.23387	171.687	0.232732	320.609	0.237286	48.7347	0.23259	180.978	0.232874	280.249	0.23444	-104.491	0.233728	97.2539
0.233444	384.34	0.234013	174.136	0.232874	321.141	0.237428	48.9285	0.232732	182.233	0.233017	281.939	0.234582	-103.264	0.23387	97.5098
0.233586	389.998	0.234155	175.635	0.233017	324.786	0.23757	53.9135	0.232874	182.463	0.233159	281.123	0.234724	-97.6514	0.234013	97.0467
0.233728	398.148	0.234297	177.402	0.233159	324.327	0.237713	60.6151	0.233017	181.539	0.233301	280.848	0.234867	-99.0453	0.234155	96.788
0.23387	402.471	0.23444	180.417	0.233301	321.344	0.237855	63.7556	0.233159	180.922	0.233444	280.923	0.235009	-97.1576	0.234297	94.9521
0.234013	406.567	0.234582	183.609	0.233444	321.63	0.237997	61.1307	0.233301	181.679	0.233586	280.264	0.235151	-92.7252	0.23444	93.8151
0.234155	410.724	0.234724	187.584	0.233586	322.403	0.23814	56.4308	0.233444	184.034	0.233728	279.04	0.235294	-91.9844	0.234582	91.6009
0.234297	415.081	0.234867	191.699	0.233728	322.126	0.238282	52.3957	0.233586	185.285	0.23387	277.126	0.235436	-100.883	0.234724	89.7098
0.23444	414.916	0.235009	195.842	0.23387	324.084	0.238424	53.3189	0.233728	185.565	0.234013	275.059	0.235578	-103.29	0.234867	88.3327
0.234582	419.584	0.235151	199.327	0.234013	330.228	0.238566	55.0988	0.23387	185.159	0.234155	276.59	0.23572	-100.949	0.235009	88.2743
0.234724	426.118	0.235294	202.318	0.234155	332.409	0.238709	57.1972	0.234013	184.797	0.234297	278.747	0.235863	-100.407	0.235151	89.562
0.234867	431.591	0.235436	205.996	0.234297	329.073	0.238851	57.7213	0.234155	184.834	0.23444	278.851	0.236005	-99.0719	0.235294	90.4741
0.235009	430.028	0.235578	210.98	0.23444	330.515	0.238993	58.6832	0.234297	185.29	0.234582	278.453	0.236147	-95.3201	0.235436	90.5028
0.235151	432.492	0.23572	215.591	0.234582	334.061	0.239136	59.5988	0.23444	184.712	0.234724	279.007	0.23629	-90.7451	0.235578	88.2908
0.235294	435.639	0.235863	219.76	0.234724	337.098	0.239278	59.0472	0.234582	183.079	0.234867	273.345	0.236432	-91.0811	0.23572	86.8121
0.235436	439.114	0.236005	223.934	0.234867	333.575	0.23942	57.7385	0.234724	182.222	0.235009	265.962	0.236574	-91.0796	0.235863	88.6086
0.235578	444.229	0.236147	228.747	0.235009	329.12	0.239563	58.0473	0.234867	182.473	0.235151	265.572	0.236717	-94.7245	0.236005	92.9415
0.23572	445.56	0.23629	234.582	0.235151	329.204	0.239705	57.5399	0.235009	184.268	0.235294	270.365	0.236859	-103.906	0.236147	94.7742
0.235863	442.701	0.236432	240.504	0.235294	332.643	0.239847	58.19	0.235151	185.394	0.235436	273.207	0.237001	-103.421	0.23629	94.7811
0.236005	437.606	0.236574	245.702	0.235436	338.954	0.23999	58.8927	0.235294	184.301	0.235578	275.529	0.237143	-98.8076	0.236432	96.6476
0.236147	432.778	0.236717	250.729	0.235578	338.897	0.240132	59.8001	0.235436	183.502	0.23572	274.761	0.237286	-101.313	0.236574	94.5842
0.23629	431.023	0.236859	255.859	0.23572	341.835	0.240274	57.2508	0.235578	182.768	0.235863	270.777	0.237428	-112.341	0.236717	91.8073
0.236432	432.642	0.237001	261.401	0.235863	340.796	0.240416	56.6378	0.23572	181.7	0.236005	269.493	0.23757	-115.915	0.236859	89.7422
0.236574	433.844	0.237143	265.908	0.236005	338.668	0.240559	54.7876	0.235863	180.751	0.236147	271.297	0.237713	-113.014	0.237001	90.4286
0.236717	436.436	0.237286	270.333	0.236147	334.883	0.240701	54.7684	0.236005	181.379	0.23629	274.029	0.237855	-108.522	0.237143	91.805
0.236859	437.048	0.237428	274.777	0.23629	333.245	0.240843	55.7012	0.236147	181.558	0.236432	274.128	0.237997	-101.035	0.237286	92.3527
0.237001	439.649	0.23757	280.825	0.236432	337.037	0.240986	58.887	0.23629	181.196	0.236574	274.148	0.23814	-96.3774	0.237428	93.2061
0.237143	440.894	0.237713	285.526	0.236574	340.079	0.241128	59.7418	0.236432	180.642	0.236717	275.552	0.238282	-96.3956	0.23757	95.6422
0.237286	442.693	0.237855	290.286	0.236717	341.862	0.24127	60.441	0.236574	179.022	0.236859	276.726	0.238424	-100.168	0.237713	96.7133
0.237428	437.756	0.237997	295.65	0.236859	343.744	0.241413	62.4964	0.236717	178.995	0.237001	277.117	0.238566	-98.9777	0.237855	96.9644
0.23757	430.982	0.23814	301.488	0.237001	344.518	0.241555	63.8056	0.236859	179.774	0.237143	275.555	0.238709	-97.4178	0.237997	96.8111
0.237713	428.836	0.238282	306.718	0.237143	343.98	0.241697	61.9322	0.237001	181.349	0.237286	271.532	0.238851	-102.496	0.23814	95.5793
0.237855	430.62	0.238424	311.464	0.237286	341.833	0.241839	61.3394	0.237143	182.063	0.237428	266.039	0.238993	-104.205	0.238282	94.734
0.237997	429.156	0.238566	315.438	0.237428	339.445	0.241982	59.2221	0.237286	182.271	0.23757	266.731	0.239136	-102.637	0.238424	93.8473
0.23814	420.876	0.238709	317.617	0.23757	338.496	0.242124	58.1035	0.237428	180.839	0.237713	270.992	0.239278	-96.4044	0.238566	92.656
0.238282	414.295	0.238851	320.157	0.237713	339.688	0.242266	57.0817	0.23757	179.361	0.237855	275.105	0.23942	-99.7773	0.238709	90.1334
0.238424	412.34	0.238993	323.882	0.237855	340.838	0.242409	59.0287	0.237713	178.431	0.237997	275.239	0.239563	-99.6997	0.238851	90.6967
0.238566	414.603	0.239136	328.103	0.237997	340.48	0.242551	60.0151	0.237855	179.539	0.23814	272.663	0.239705	-101.206	0.238993	93.9059
0.238709	412.537	0.239278	331.825	0.23814	340.005	0.242693	61.1181	0.237997	179.861	0.238282	271.822	0.239847	-100.489	0.239136	95.6571
0.238851	407.808	0.23942	335.13	0.238282	338.992	0.242836	65.3395	0.23814	179.652	0.238424	270.617	0.23999	-96.1992	0.239278	94.737
0.238993	397.93	0.239563	339.672	0.238424	341.378	0.242978	66.0623	0.238282	179.305	0.238566	269.743	0.240132	-86.0093	0.23942	92.8769
0.239136	389.71	0.239705	342.208	0.238566	341.951	0.24312	64.1304	0.238424	178.295	0.238709	268.585	0.240274	-88.254	0.239563	93.3263
0.239278	389.014	0.239847	344.405	0.238709	341.873	0.243262	58.7263	0.238566	178.438	0.238851	271.243	0.240416	-97.2872	0.239705	92.8617
0.23942	395.795	0.23999	346.392	0.238851	339.718	0.243405	58.8846	0.238709	178.414	0.238993	272.621	0.240559	-104.843	0.239847	92.2449
0.239563	394.469	0.240132	348.14	0.238993	337.72	0.243547	58.3851	0.238851	178.41	0.239136	273.357	0.240701	-105.918	0.23999	90.6781
0.239705	386.329	0.240274	348.652	0.239136	336.442	0.243689	56.4814	0.238993	178.2	0.239278	270.817	0.240843	-109.176	0.240132	89.2336
0.239847	378.386	0.240416	349.31	0.239278	336.868	0.243832	56.7412	0.239136	177.458	0.23942	268.839	0.240986	-112.695	0.240274	87.7121
0.23999	370.605	0.240559	349.604	0.23942	337.842	0.243974	60.7915	0.239278	176.7	0.239563	265.662	0.241128	-107.96	0.240416	88.5433
0.240132	366.066	0.240701	349.486	0.239563	336.9	0.244116	61.3215	0.23942	175.692	0.239705	264.319	0.24127	-98.9564	0.240559	90.4923
0.240274	361.447	0.240843	348.842	0.239705	335.975	0.244259	59.5122	0.239563	175.128	0.239847	264.043	0.241413	-96.5841	0.240701	92.6252
0.240416	357.079	0.240986	347.882	0.239847	335.934	0.244401	58.6056	0.239705	174.378	0.23999	264.686	0.241555	-101.038	0.240843	96.4759
0.240559	354.409	0.241128	346.957	0.23999	334.274	0.244543	59.8737	0.239847	173.442	0.240132	264.489	0.241697	-107.722	0.240986	98.9256
0.240701	353.36	0.24127	344.801	0.240132	333.13	0.244685	55.4693	0.23999	172.477	0.240274	263.021	0.241839	-109.403	0.241128	98.4426
0.240843	355.312	0.241413	342.316	0.240274	333.921	0.244828	52.2064	0.240132	171.481	0.240416	262.583	0.241982	-109.546	0.24127	95.2114
0.240986	354.968	0.241555	340.605	0.240416	336.71	0.24497	50.7287	0.240274	171.565	0.240559	261.811	0.242124	-114.775	0.241413	94.9013
0.241128	357.501	0.241697	339.284	0.240559	338.305	0.245112	52.3732	0.240416	172.064	0.240701	260.05	0.242266	-114.542	0.241555	94.0011
0.24127	357.769	0.241839	336.811	0.240701	337.706	0.245255	52.8079	0.240559	173.012	0.240843	260.462	0.242409	-108.706	0.241697	93.2292
0.241413	356.76	0.241982	334.088	0.240843	334.727	0.245397	52.2102	0.240701	173.037	0.240986	263.833	0.242551	-99.638	0.241839	91.2515
0.241555	352.199	0.242124	330.891	0.240986	333.809	0.245539	51.3297	0.240843	172.73	0.241128	263.892	0.242693	-97.9194	0.241982	90.9419
0.241697	339.509	0.242266	325.687	0.241128	336.143	0.245682	48.2768	0.240986	171.711	0.24127	262.372	0.242836	-99.297	0.242124	90.802
0.241839	331.4	0.242409	320.88	0.24127	339.596	0.245824	48.0508	0.241128	172.736	0.241413	261.011	0.242978	-98.1176	0.242266	89.2058
0.241982	326.249	0.242551	316.967	0.241413	338.52	0.245966	49.096	0.24127	172.938	0.241555	263.207	0.24312	-96.0633	0.242409	88.8818
0.242124	318.237	0.242693	313.104	0.241555	335.239	0.246108	51.9561	0.241413	172.339	0.241697	265.53	0.243262	-99.0985	0.242551	87.8882
0.242266	315.422	0.242836	308.727	0.241697	332.988	0.246251	56.834	0.241555	170.825	0.241839	264.538	0.243405	-102.987	0.242693	89.5375
0.242409	317.099	0.242978	305.083	0.241839	333.704	0.246393	59.2927	0.241697	169.79	0.241982	261.595	0.243547	-104.228	0.242836	91.3078
0.242551	319.348	0.24312	301.509	0.241982	334.266	0.246535	57.655	0.241839	168.988	0.242124	261.635	0.243689	-106.107	0.242978	92.574
0.242693	315.749	0.243262	296.443	0.242124	332.067	0.246678	54.5891	0.241982	168.155	0.242266	263.752	0.243832	-113.227	0.24312	92.6354
0.242836	313.119	0.243405	291.317	0.242266	328.156	0.24682	49.112	0.242124	167.068	0.242409	267.886	0.243974	-117.782	0.243262	92.4338
0.242978	309.511	0.243547	285.724	0.242409	324.857	0.246962	46.4064	0.242266	166.459	0.242551	267.339	0.244116	-109.701	0.243405	93.2711
0.24312	308.518	0.243689	279.961	0.242551	322.297	0.247104	47.0774	0.242409	165.71	0.242693	266.268	0.244259	-103.346	0.243547	90.9882
0.243262	303.477	0.243832	274.591	0.242693	321.424	0.247247	48.5977	0.242551	164.142	0.242836	266.749	0.244401	-107.25	0.243689	89.6855
0.243405	297.311	0.243974	268.564	0.242836	321.016	0.247389	46.6111	0.242693	164.88	0.242978	267.563	0.244543	-109.312	0.243832	90.3152
0.243547	288.613	0.244116	262.822	0.242978	321.848	0.247531	46.9925	0.242836	165.208	0.24312	265.539	0.244685	-102.539	0.243974	92.1022
0.243689	278.771	0.244259	257.287	0.24312	322.252	0.247674	49.0158	0.242978	165.662	0.243262	266.305	0.244828	-92.4008	0.244116	92.7108
0.243832	271.895	0.244401	252.298	0.243262	320.758	0.247816	49.0953	0.24312	164.842	0.243405	267.708	0.24497	-88.3692	0.244259	92.7143
0.243974	272.23	0.244543	247.081	0.243405	320.549	0.247958	47.7588	0.243262	163.755	0.243547	267.338	0.245112	-88.4888	0.244401	91.8731
0.244116	276.614	0.244685	240.89	0.243547	318.402	0.248101	44.4233	0.243405	164.07	0.243689	266.436	0.245255	-89.4216	0.244543	90.226
0.244259	275.892	0.244828	235.434	0.243689	315.895	0.248243	42.1407	0.243547	164.822	0.243832	268.064	0.245397	-92.944	0.244685	88.6814
0.244401	270.406	0.24497	230.541	0.243832	313.586	0.248385	39.8924	0.243689	165.084	0.243974	267.594	0.245539	-98.2094	0.244828	87.3491
0.244543	264.232	0.245112	226.533	0.243974	312.472	0.248527	40.239	0.243832	163.671	0.244116	263.987	0.245682	-104.386	0.24497	86.8304
0.244685	264.487	0.245255	220.631	0.244116	313.306	0.24867	41.5395	0.243974	162.568	0.244259	259.781	0.245824	-105.212	0.245112	87.2686
0.244828	261.034	0.245397	215.304	0.244259	313.879	0.248812	40.8154	0.244116	163.054	0.244401	260.195	0.245966	-103.759	0.245255	90.7321
0.24497	258.899	0.245539	209.749	0.244401	314.373	0.248954	37.063	0.244259	162.657	0.244543	263.311	0.246108	-107.965	0.245397	92.8576
0.245112	252.518	0.245682	204.295	0.244543	311.788	0.249097	33.4531	0.244401	161.856	0.244685	266.226	0.246251	-111.39	0.245539	93.6458
0.245255	253.596	0.245824	200.428	0.244685	312.028	0.249239	35.3237	0.244543	161.673	0.244828	265.272	0.246393	-112.656	0.245682	93.4028
0.245397	253.27	0.245966	197.219	0.244828	313.207	0.249381	38.9897	0.244685	161.618	0.24497	266.238	0.246535	-108.716	0.245824	92.7924
0.245539	255.411	0.246108	193.421	0.24497	313.37	0.249524	41.2021	0.244828	160.164	0.245112	267.338	0.246678	-105.079	0.245966	90.8666
0.245682	257.33	0.246251	188.997	0.245112	313.06	0.249666	41.1239	0.24497	159.132	0.245255	266.081	0.24682	-98.002	0.246108	92.0184
0.245824	263.245	0.246393	184.866	0.245255	312.332	0.249808	42.7315	0.245112	159.034	0.245397	263.789	0.246962	-99.922	0.246251	94.3705
0.245966	265.86	0.246535	181.164	0.245397	312.667	0.24995	44.6129	0.245255	159.806	0.245539	261.362	0.247104	-100.708	0.246393	95.6855
0.246108	263.657	0.246678	177.576	0.245539	310.197	0.250093	46.1124	0.245397	160.218	0.245682	262.268	0.247247	-103.604	0.246535	93.0452
0.246251	258.765	0.24682	174.274	0.245682	309.926	0.250235	47.0889	0.245539	160.695	0.245824	262.586	0.247389	-102.272	0.246678	91.4469
0.246393	256.826	0.246962	170.338	0.245824	310.026	0.250377	47.965	0.245682	160.133	0.245966	264.338	0.247531	-105.291	0.24682	89.7473
0.246535	253.262	0.247104	167.665	0.245966	310.004	0.25052	48.5364	0.245824	159.692	0.246108	264.726	0.247674	-111.331	0.246962	89.2925
0.246678	249.183	0.247247	164.528	0.246108	308.103	0.250662	48.4024	0.245966	159.274	0.246251	261.721	0.247816	-118.055	0.247104	90.3324
0.24682	247.161	0.247389	161.948	0.246251	305.474	0.250804	47.0253	0.246108	159.927	0.246393	261.302	0.247958	-117.142	0.247247	89.1969
0.246962	250.232	0.247531	159.856	0.246393	305.005	0.250947	42.5599	0.246251	159.604	0.246535	261.778	0.248101	-111.958	0.247389	87.0543
0.247104	252.657	0.247674	158.652	0.246535	304.758	0.251089	38.5062	0.246393	158.381	0.246678	260.747	0.248243	-106.748	0.247531	86.1601
0.247247	249.35	0.247816	157.49	0.246678	305.14	0.251231	37.5742	0.246535	157.805	0.24682	256.759	0.248385	-105.44	0.247674	88.2632
0.247389	244.813	0.247958	155.463	0.24682	305.861	0.251373	40.96	0.246678	157.771	0.246962	258.288	0.248527	-109.96	0.247816	87.4851
0.247531	241.656	0.248101	153.226	0.246962	304.752	0.251516	42.8537	0.24682	159.027	0.247104	261.547	0.24867	-118.073	0.247958	86.9788
0.247674	241.913	0.248243	150.929	0.247104	302.046	0.251658	43.7511	0.246962	160.716	0.247247	262.887	0.248812	-120.512	0.248101	88.7454
0.247816	243.873	0.248385	149.242	0.247247	298.514	0.2518	43.6307	0.247104	162.72	0.247389	263.102	0.248954	-121.969	0.248243	91.6724
0.247958	241.409	0.248527	148.92	0.247389	297.291	0.251943	38.3513	0.247247	163.738	0.247531	264.624	0.249097	-122.714	0.248385	92.3035
0.248101	237.443	0.24867	148.545	0.247531	297.588	0.252085	33.5722	0.247389	162.777	0.247674	265.948	0.249239	-126.169	0.248527	93.0573
0.248243	237.668	0.248812	146.776	0.247674	298.129	0.252227	33.017	0.247531	162.047	0.247816	262.963	0.249381	-124.659	0.24867	93.0912
0.248385	239.2	0.248954	143.919	0.247816	301.592	0.252369	36.7292	0.247674	162.833	0.247958	261.636	0.249524	-121.535	0.248812	93.3892
0.248527	239.43	0.249097	142.596	0.247958	302.055	0.252512	40.1883	0.247816	162.74	0.248101	262.758	0.249666	-119.928	0.248954	94.4993
0.24867	242.357	0.249239	141.555	0.248101	300.511	0.252654	41.4765	0.247958	161.723	0.248243	264.05	0.249808	-120.656	0.249097	92.9427
0.248812	244.628	0.249381	140.325	0.248243	298.956	0.252796	42.5869	0.248101	160.968	0.248385	263.799	0.24995	-118.764	0.249239	90.6389
0.248954	243.093	0.249524	138.98	0.248385	299.112	0.252939	43.3128	0.248243	161.386	0.248527	262.966	0.250093	-114.798	0.249381	89.1318
0.249097	239.233	0.249666	137.979	0.248527	299.348	0.253081	43.2693	0.248385	161.707	0.24867	263.683	0.250235	-113.239	0.249524	92.2659
0.249239	239.564	0.249808	137.138	0.24867	299.102	0.253223	42.4074	0.248527	161.734	0.248812	262.855	0.250377	-114.039	0.249666	95.295
0.249381	238.811	0.24995	136.728	0.248812	299.615	0.253366	41.9326	0.24867	161.908	0.248954	263.942	0.25052	-114.02	0.249808	98.0722
0.249524	232.765	0.250093	136.797	0.248954	297.781	0.253508	40.7427	0.248812	160.994	0.249097	265.376	0.250662	-117.078	0.24995	97.5879
0.249666	234.831	0.250235	136.191	0.249097	296.967	0.25365	39.1107	0.248954	159.058	0.249239	267.268	0.250804	-117.157	0.250093	97.1033
0.249808	240.401	0.250377	135.95	0.249239	295.652	0.253792	37.4981	0.249097	158.051	0.249381	267.862	0.250947	-108.328	0.250235	96.6366
0.24995	245.47	0.25052	135.586	0.249381	294.747	0.253935	34.9873	0.249239	159.611	0.249524	266.408	0.251089	-100.323	0.250377	97.6284
0.250093	244.829	0.250662	135.553	0.249524	295.075	0.254077	35.4972	0.249381	161.576	0.249666	266.171	0.251231	-98.9947	0.25052	97.1654
0.250235	242.523	0.250804	134.365	0.249666	295.746	0.254219	35.9907	0.249524	162.018	0.249808	266.243	0.251373	-103.776	0.250662	96.8402
0.250377	242.306	0.250947	133.552	0.249808	295.806	0.254362	38.8097	0.249666	161.506	0.24995	262.737	0.251516	-99.3143	0.250804	94.9345
0.25052	245.519	0.251089	133.059	0.24995	295.533	0.254504	38.0279	0.249808	161.081	0.250093	259.814	0.251658	-94.6573	0.250947	95.5144
0.250662	248.086	0.251231	133.472	0.250093	296.097	0.254646	37.8384	0.24995	160.199	0.250235	258.623	0.2518	-99.9174	0.251089	96.4348
0.250804	247.799	0.251373	133.542	0.250235	295.937	0.254788	38.1711	0.250093	159.395	0.250377	260.644	0.251943	-108.498	0.251231	97.9392
0.250947	244.61	0.251516	133.58	0.250377	295.54	0.254931	38.3545	0.250235	160.271	0.25052	261.373	0.252085	-110.364	0.251373	97.3529
0.251089	241.999	0.251658	132.546	0.25052	291.419	0.255073	37.4719	0.250377	161.157	0.250662	263.873	0.252227	-109.507	0.251516	97.4982
0.251231	238.096	0.2518	131.182	0.250662	289.724	0.255215	36.8677	0.25052	161.297	0.250804	266.412	0.252369	-106.843	0.251658	97.5531
0.251373	232.634	0.251943	130.371	0.250804	289.152	0.255358	37.9011	0.250662	160.84	0.250947	269.448	0.252512	-102.145	0.2518	97.4775
0.251516	228.418	0.252085	130.143	0.250947	292.332	0.2555	37.6658	0.250804	160.867	0.251089	273.379	0.252654	-100.456	0.251943	96.3082
0.251658	230.475	0.252227	130.187	0.251089	293.804	0.255642	34.3603	0.250947	160.955	0.251231	272.481	0.252796	-110.194	0.252085	93.5055
0.2518	231.334	0.252369	130.319	0.251231	293.8	0.255785	34.8734	0.251089	161.132	0.251373	269.832	0.252939	-114.529	0.252227	91.8683
0.251943	229.976	0.252512	130.116	0.251373	293.231	0.255927	36.1054	0.251231	162.276	0.251516	267.584	0.253081	-112.768	0.252369	91.4199
0.252085	229.741	0.252654	129.589	0.251516	290.01	0.256069	33.3138	0.251373	162.5	0.251658	267.588	0.253223	-114.475	0.252512	94.5737
0.252227	228.19	0.252796	129.598	0.251658	292.341	0.256211	29.6526	0.251516	161.987	0.2518	270.442	0.253366	-121.631	0.252654	96.493
0.252369	232.678	0.252939	129.906	0.2518	295.723	0.256354	32.9502	0.251658	160.861	0.251943	273.325	0.253508	-119.888	0.252796	96.0542
0.252512	232.272	0.253081	129.376	0.251943	296.113	0.256496	38.0136	0.2518	159.737	0.252085	277.526	0.25365	-111.009	0.252939	92.8427
0.252654	227.859	0.253223	128.654	0.252085	295.204	0.256638	41.3358	0.251943	158.301	0.252227	279.349	0.253792	-104.697	0.253081	89.1995
0.252796	223.3	0.253366	128.54	0.252227	293.543	0.256781	43.2307	0.252085	157.416	0.252369	280.049	0.253935	-102.867	0.253223	87.3337
0.252939	222.787	0.253508	128.358	0.252369	291.369	0.256923	43.3395	0.252227	158.461	0.252512	278.79	0.254077	-105.344	0.253366	88.6299
0.253081	225.553	0.25365	127.782	0.252512	289.364	0.257065	41.7069	0.252369	160.103	0.252654	276.578	0.254219	-112.423	0.253508	91.1363
0.253223	226.617	0.253792	127.147	0.252654	290.559	0.257207	39.7903	0.252512	161.032	0.252796	275.927	0.254362	-114.784	0.25365	95.5918
0.253366	225.804	0.253935	127.003	0.252796	292.991	0.25735	39.955	0.252654	161.105	0.252939	275.986	0.254504	-113.167	0.253792	96.4862
0.253508	228.016	0.254077	127.156	0.252939	294.198	0.257492	43.2994	0.252796	161.986	0.253081	277.318	0.254646	-114.709	0.253935	96.6388
0.25365	232.219	0.254219	127.083	0.253081	295.839	0.257634	42.8181	0.252939	163.151	0.253223	276.704	0.254788	-116.806	0.254077	97.3382
0.253792	232.519	0.254362	126.563	0.253223	297.028	0.257777	42.6799	0.253081	164.053	0.253366	276.273	0.254931	-114.176	0.254219	96.1648
0.253935	227.76	0.254504	126.308	0.253366	295.31	0.257919	41.7038	0.253223	164.416	0.253508	272.458	0.255073	-112.052	0.254362	94.6237
0.254077	224.008	0.254646	126.215	0.253508	290.586	0.258061	42.6972	0.253366	164.404	0.25365	270.51	0.255215	-116.124	0.254504	93.9147
0.254219	221.992	0.254788	126.03	0.25365	287.264	0.258203	43.7006	0.253508	164.12	0.253792	268.999	0.255358	-118.002	0.254646	94.7404
0.254362	219.545	0.254931	126.032	0.253792	284.973	0.258346	42.6633	0.25365	162.309	0.253935	269.994	0.2555	-117.14	0.254788	94.2742
0.254504	216.855	0.255073	125.869	0.253935	281.325	0.258488	39.3503	0.253792	160.87	0.254077	269.958	0.255642	-111.714	0.254931	92.3985
0.254646	217.7	0.255215	126.3	0.254077	282.147	0.25863	36.9048	0.253935	160.309	0.254219	272.473	0.255785	-110.294	0.255073	92.6784
0.254788	219.62	0.255358	127.207	0.254219	285.519	0.258773	38.8312	0.254077	161.096	0.254362	276.832	0.255927	-112.303	0.255215	94.3041
0.254931	218.181	0.2555	127.373	0.254362	287.259	0.258915	43.5834	0.254219	160.775	0.254504	282.028	0.256069	-111.377	0.255358	94.9619
0.255073	217.629	0.255642	127.028	0.254504	284.694	0.259057	42.9626	0.254362	160.233	0.254646	282.937	0.256211	-109.011	0.2555	93.8323
0.255215	220.209	0.255785	126.156	0.254646	283.48	0.2592	42.3729	0.254504	160.717	0.254788	283.841	0.256354	-109.58	0.255642	93.4496
0.255358	226.277	0.255927	125.662	0.254788	283.133	0.259342	41.8338	0.254646	162.173	0.254931	285.438	0.256496	-105.867	0.255785	92.8888
0.2555	231.713	0.256069	125.433	0.254931	282.555	0.259484	42.8985	0.254788	164.49	0.255073	287.684	0.256638	-100.334	0.255927	93.015
0.255642	229.097	0.256211	125.515	0.255073	281.936	0.259626	43.0916	0.254931	165.804	0.255215	289.576	0.256781	-100.91	0.256069	94.6788
0.255785	223.57	0.256354	125.552	0.255215	279.732	0.259769	44.8403	0.255073	165.794	0.255358	288.703	0.256923	-109.891	0.256211	95.2171
0.255927	219.247	0.256496	126.099	0.255358	279.245	0.259911	44.8291	0.255215	166.083	0.2555	286.268	0.257065	-108.261	0.256354	93.8475
0.256069	217.331	0.256638	126.418	0.2555	281.26	0.260053	47.5762	0.255358	166.243	0.255642	283.944	0.257207	-104.813	0.256496	90.903
0.256211	221.501	0.256781	126.802	0.255642	282.683	0.260196	49.321	0.2555	166.497	0.255785	284.949	0.25735	-103.989	0.256638	90.2938
0.256354	219.898	0.256923	126.573	0.255785	283.029	0.260338	51.0808	0.255642	166.566	0.255927	282.788	0.257492	-104.276	0.256781	91.4857
0.256496	220.48	0.257065	126.754	0.255927	284.743	0.26048	47.7785	0.255785	166.925	0.256069	281.045	0.257634	-103.164	0.256923	92.8105
0.256638	220.626	0.257207	125.842	0.256069	284.901	0.260622	44.888	0.255927	166.87	0.256211	282.563	0.257777	-106.863	0.257065	93.7449
0.256781	222.757	0.25735	125.107	0.256211	282.187	0.260765	39.8245	0.256069	167.396	0.256354	289.005	0.257919	-111.373	0.257207	92.3587
0.256923	221.19	0.257492	125.056	0.256354	280.889	0.260907	38.8312	0.256211	167.716	0.256496	293.23	0.258061	-109.227	0.25735	91.9823
0.257065	218.113	0.257634	125.141	0.256496	283.086	0.261049	41.4565	0.256354	167.435	0.256638	293.99	0.258203	-112.13	0.257492	93.5614
0.257207	219.082	0.257777	125.104	0.256638	283.049	0.261192	42.8904	0.256496	168.049	0.256781	292.761	0.258346	-114.964	0.257634	94.8718
0.25735	221.265	0.257919	125.116	0.256781	278.572	0.261334	41.0464	0.256638	169.493	0.256923	292.586	0.258488	-118.191	0.257777	96.3235
0.257492	222.655	0.258061	124.795	0.256923	274.589	0.261476	38.6861	0.256781	170.903	0.257065	294.507	0.25863	-113.927	0.257919	96.2859
0.257634	222.176	0.258203	124.328	0.257065	274.485	0.261618	39.605	0.256923	170.78	0.257207	295.667	0.258773	-108.767	0.258061	98.0444
0.257777	221.479	0.258346	123.893	0.257207	276.347	0.261761	41.8058	0.257065	169.206	0.25735	294.704	0.258915	-105.562	0.258203	95.7291
0.257919	227.19	0.258488	124.055	0.25735	277.364	0.261903	40.9822	0.257207	168.133	0.257492	292.132	0.259057	-105.923	0.258346	92.6806
0.258061	230.458	0.25863	123.583	0.257492	277.035	0.262045	40.0273	0.25735	168.938	0.257634	291.032	0.2592	-101.854	0.258488	90.7219
0.258203	234.608	0.258773	123.278	0.257634	276.53	0.262188	41.0307	0.257492	170.277	0.257777	287.724	0.259342	-96.6253	0.25863	91.0151
0.258346	234.503	0.258915	123.178	0.257777	274.795	0.26233	42.8968	0.257634	172.163	0.257919	287.096	0.259484	-91.3398	0.258773	90.7759
0.258488	231.752	0.259057	122.859	0.257919	274.435	0.262472	44.7395	0.257777	173.342	0.258061	287.214	0.259626	-95.6125	0.258915	89.913
0.25863	230.917	0.2592	122.861	0.258061	275.119	0.262614	43.9614	0.257919	173.715	0.258203	287.913	0.259769	-104.832	0.259057	88.1409
0.258773	226.878	0.259342	123.17	0.258203	277.215	0.262757	42.9732	0.258061	174.038	0.258346	289.218	0.259911	-112.427	0.2592	87.5255
0.258915	225.52	0.259484	123.549	0.258346	275.373	0.262899	41.0202	0.258203	173.453	0.258488	288.049	0.260053	-116.66	0.259342	88.7238
0.259057	226.293	0.259626	123.354	0.258488	272.14	0.263041	39.9014	0.258346	173.297	0.25863	287.37	0.260196	-118.967	0.259484	89.5692
0.2592	227.71	0.259769	123.573	0.25863	271.646	0.263184	43.112	0.258488	174.6	0.258773	287.159	0.260338	-118.661	0.259626	89.4031
0.259342	225.148	0.259911	124.24	0.258773	271.798	0.263326	46.608	0.25863	175.398	0.258915	289.294	0.26048	-113.389	0.259769	87.6453
0.259484	218.496	0.260053	124.657	0.258915	272.605	0.263468	45.5792	0.258773	176.574	0.259057	289.621	0.260622	-114.862	0.259911	87.1737
0.259626	217	0.260196	124.564	0.259057	272.306	0.263611	43.0899	0.258915	178.691	0.2592	291.924	0.260765	-119.704	0.260053	86.2878
0.259769	224.304	0.260338	124.352	0.2592	273.962	0.263753	40.7633	0.259057	179.741	0.259342	291.942	0.260907	-116.798	0.260196	87.9603
0.259911	231.63	0.26048	123.945	0.259342	274.641	0.263895	41.615	0.2592	179.555	0.259484	288.249	0.261049	-108.782	0.260338	89.6241
0.260053	230.629	0.260622	123.516	0.259484	274.585	0.264037	42.6128	0.259342	179.607	0.259626	284.308	0.261192	-108.004	0.26048	89.4837
0.260196	230.885	0.260765	123.329	0.259626	275.567	0.26418	44.4381	0.259484	179.059	0.259769	282.351	0.261334	-110.172	0.260622	89.8337
0.260338	232.266	0.260907	122.518	0.259769	273.897	0.264322	46.0453	0.259626	178.541	0.259911	284.724	0.261476	-116.503	0.260765	91.0034
0.26048	232.363	0.261049	121.997	0.259911	273.897	0.264464	48.6892	0.259769	178.935	0.260053	286.4	0.261618	-124.466	0.260907	92.5811
0.260622	229.145	0.261192	121.763	0.260053	272.128	0.264607	51.0321	0.259911	179.218	0.260196	287.17	0.261761	-127.802	0.261049	92.0404
0.260765	224.837	0.261334	121.982	0.260196	271.023	0.264749	54.4162	0.260053	179.395	0.260338	284.428	0.261903	-130.24	0.261192	92.973
0.260907	224.045	0.261476	121.315	0.260338	270.845	0.264891	54.4142	0.260196	179.673	0.26048	281.764	0.262045	-124.021	0.261334	95.3245
0.261049	224.588	0.261618	120.653	0.26048	270.106	0.265033	52.8611	0.260338	180.445	0.260622	282.222	0.262188	-117.78	0.261476	94.4518
0.261192	223.999	0.261761	121.005	0.260622	267.909	0.265176	53.3263	0.26048	181.505	0.260765	285.305	0.26233	-113.827	0.261618	91.8908
0.261334	220.072	0.261903	121.23	0.260765	266.517	0.265318	55.4581	0.260622	183.958	0.260907	285.664	0.262472	-110.144	0.261761	89.7684
0.261476	217.948	0.262045	120.498	0.260907	265.568	0.26546	55.3404	0.260765	185.816	0.261049	286.192	0.262614	-108.3	0.261903	88.9226
0.261618	220.087	0.262188	120.043	0.261049	266.271	0.265603	54.4886	0.260907	185.921	0.261192	283.437	0.262757	-107.753	0.262045	90.8655
0.261761	224.185	0.26233	120.896	0.261192	268.423	0.265745	54.9108	0.261049	185.171	0.261334	280.563	0.262899	-110.837	0.262188	94.4825
0.261903	227.495	0.262472	121.124	0.261334	269.501	0.265887	57.1213	0.261192	185.934	0.261476	277.662	0.263041	-113.722	0.26233	93.4047
0.262045	225.285	0.262614	121.312	0.261476	268.64	0.266029	54.2732	0.261334	186.527	0.261618	278.581	0.263184	-116.669	0.262472	91.0422
0.262188	221.74	0.262757	121.378	0.261618	266.086	0.266172	52.508	0.261476	186.939	0.261761	281.496	0.263326	-122.119	0.262614	90.1463
0.26233	218.422	0.262899	121.584	0.261761	263.144	0.266314	52.2042	0.261618	187.535	0.261903	284.075	0.263468	-123.128	0.262757	90.642
0.262472	222.646	0.263041	121.03	0.261903	263.011	0.266456	53.1342	0.261761	188.542	0.262045	284.786	0.263611	-122.655	0.262899	88.8572
0.262614	226.884	0.263184	120.467	0.262045	266.033	0.266599	53.5672	0.261903	189.442	0.262188	284.72	0.263753	-119.521	0.263041	88.329
0.262757	228.791	0.263326	120.188	0.262188	268.736	0.266741	56.0075	0.262045	190.477	0.26233	283.444	0.263895	-118.775	0.263184	87.9008
0.262899	226.025	0.263468	120.696	0.26233	272.668	0.266883	59.3157	0.262188	190.462	0.262472	281.798	0.264037	-120.61	0.263326	87.3081
0.263041	224.096	0.263611	121.25	0.262472	274.148	0.267025	62.2984	0.26233	190.325	0.262614	282.178	0.26418	-123.863	0.263468	88.4386
0.263184	222.182	0.263753	121.419	0.262614	274.066	0.267168	63.1069	0.262472	191.195	0.262757	280.001	0.264322	-123.965	0.263611	90.9551
0.263326	222.234	0.263895	121.468	0.262757	272.882	0.26731	66.4507	0.262614	192.118	0.262899	278.607	0.264464	-117.756	0.263753	91.5324
0.263468	222.597	0.264037	121.779	0.262899	270.987	0.267452	66.3418	0.262757	192.238	0.263041	278.944	0.264607	-112.346	0.263895	90.8678
0.263611	224.397	0.26418	121.647	0.263041	270.096	0.267595	64.0573	0.262899	191.322	0.263184	280.62	0.264749	-117.008	0.264037	91.0395
0.263753	226.697	0.264322	120.761	0.263184	269.384	0.267737	64.3872	0.263041	189.715	0.263326	280.783	0.264891	-120.742	0.26418	92.5156
0.263895	226.277	0.264464	120.208	0.263326	268.096	0.267879	63.2484	0.263184	188.682	0.263468	281.235	0.265033	-116.99	0.264322	94.1685
0.264037	225.799	0.264607	120.989	0.263468	266.929	0.268021	61.2976	0.263326	188.366	0.263611	280.587	0.265176	-111.397	0.264464	94.7157
0.26418	228.529	0.264749	121.563	0.263611	267.123	0.268164	58.564	0.263468	190.312	0.263753	280.422	0.265318	-107.085	0.264607	92.8882
0.264322	229.417	0.264891	121.613	0.263753	267.67	0.268306	59.4935	0.263611	191.318	0.263895	279.103	0.26546	-104.513	0.264749	93.1545
0.264464	226.604	0.265033	121.856	0.263895	269.471	0.268448	60.1034	0.263753	191.971	0.264037	276.993	0.265603	-108.526	0.264891	93.9342
0.264607	223.518	0.265176	122.159	0.264037	269.033	0.268591	61.5832	0.263895	191.973	0.26418	274.184	0.265745	-113.441	0.265033	94.6047
0.264749	224.171	0.265318	122.062	0.26418	265.968	0.268733	66.7002	0.264037	193.022	0.264322	271.965	0.265887	-114.806	0.265176	91.7154
0.264891	221.984	0.26546	121.669	0.264322	263.515	0.268875	72.789	0.26418	194.731	0.264464	275.405	0.266029	-114.753	0.265318	87.8887
0.265033	223.711	0.265603	121.552	0.264464	265.362	0.269017	77.9867	0.264322	194.816	0.264607	280.743	0.266172	-127.083	0.26546	88.3694
0.265176	227.83	0.265745	121.344	0.264607	266.553	0.26916	77.0923	0.264464	192.779	0.264749	283.332	0.266314	-134.261	0.265603	91.0119
0.265318	230.812	0.265887	120.566	0.264749	265.769	0.269302	74.1115	0.264607	190.778	0.264891	280.083	0.266456	-131.78	0.265745	93.2564
0.26546	227.413	0.266029	120.111	0.264891	265.354	0.269444	70.5044	0.264749	189.582	0.265033	277.259	0.266599	-122.415	0.265887	96.0761
0.265603	229.533	0.266172	120.539	0.265033	265.64	0.269587	66.9452	0.264891	190.12	0.265176	277.09	0.266741	-118.556	0.266029	96.8163
0.265745	232.003	0.266314	121.107	0.265176	267.888	0.269729	65.6406	0.265033	189.913	0.265318	279.407	0.266883	-118.761	0.266172	93.8551
0.265887	235.632	0.266456	121.836	0.265318	268.39	0.269871	64.4951	0.265176	191.083	0.26546	283.403	0.267025	-121.697	0.266314	89.7817
0.266029	231.147	0.266599	122.277	0.26546	267.862	0.270013	66.7097	0.265318	191.337	0.265603	285.579	0.267168	-120.982	0.266456	87.2984
0.266172	234.82	0.266741	122.525	0.265603	267.524	0.270156	68.1686	0.26546	191.548	0.265745	285.643	0.26731	-122.654	0.266599	88.3275
0.266314	234.865	0.266883	122.45	0.265745	266.645	0.270298	67.4964	0.265603	191.408	0.265887	285.349	0.267452	-126.774	0.266741	90.2806
0.266456	234.977	0.267025	122.431	0.265887	265.113	0.27044	68.6381	0.265745	191.06	0.266029	285.279	0.267595	-129.412	0.266883	91.4357
0.266599	233.658	0.267168	122.196	0.266029	266.743	0.270583	68.1953	0.265887	191.178	0.266172	287.276	0.267737	-124.306	0.267025	93.0521
0.266741	234.106	0.26731	121.412	0.266172	266.144	0.270725	67.4885	0.266029	190.891	0.266314	286.776	0.267879	-117.612	0.267168	94.8148
0.266883	233.832	0.267452	120.957	0.266314	266.872	0.270867	66.1582	0.266172	189.295	0.266456	287.024	0.268021	-113.397	0.26731	94.8991
0.267025	235.75	0.267595	121.136	0.266456	265.865	0.271009	67.6361	0.266314	188.608	0.266599	284.673	0.268164	-111.526	0.267452	94.5024
0.267168	238.162	0.267737	121.164	0.266599	268.327	0.271152	67.0384	0.266456	188.918	0.266741	285.194	0.268306	-111.893	0.267595	95.9852
0.26731	240.867	0.267879	120.909	0.266741	268.237	0.271294	68.72	0.266599	188.829	0.266883	284.407	0.268448	-121.435	0.267737	96.5926
0.267452	242.827	0.268021	120.936	0.266883	267.128	0.271436	72.7015	0.266741	188.522	0.267025	284.693	0.268591	-131.372	0.267879	96.1169
0.267595	243.35	0.268164	121.047	0.267025	268.149	0.271579	78.5982	0.266883	188.668	0.267168	286.911	0.268733	-131.799	0.268021	95.6306
0.267737	239.164	0.268306	120.854	0.267168	269.349	0.271721	78.8213	0.267025	188.312	0.26731	290.934	0.268875	-131.376	0.268164	92.328
0.267879	232.686	0.268448	120.578	0.26731	269.493	0.271863	73.1715	0.267168	187.163	0.267452	292.34	0.269017	-129.561	0.268306	88.9601
0.268021	228.91	0.268591	120.301	0.267452	267.494	0.272005	70.0134	0.26731	186.818	0.267595	294.848	0.26916	-126.544	0.268448	86.5839
0.268164	227.428	0.268733	120.431	0.267595	268.148	0.272148	71.7589	0.267452	185.723	0.267737	297.732	0.269302	-122.235	0.268591	86.7544
0.268306	229.325	0.268875	120.885	0.267737	268.087	0.27229	73.0233	0.267595	184.346	0.267879	300.286	0.269444	-123.218	0.268733	86.7366
0.268448	233.832	0.269017	121.311	0.267879	269.506	0.272432	71.7107	0.267737	183.966	0.268021	303.847	0.269587	-123.161	0.268875	88.1146
0.268591	234.321	0.26916	121.178	0.268021	270.302	0.272575	70.41	0.267879	184.034	0.268164	304.266	0.269729	-118.103	0.269017	88.3394
0.268733	236.088	0.269302	121.376	0.268164	271.732	0.272717	70.16	0.268021	183.635	0.268306	305.407	0.269871	-122.743	0.26916	87.7787
0.268875	235.484	0.269444	121.393	0.268306	271.442	0.272859	67.0743	0.268164	183.368	0.268448	305.69	0.270013	-132.145	0.269302	87.8478
0.269017	236.874	0.269587	121.791	0.268448	271.321	0.273001	63.0828	0.268306	183.382	0.268591	305.409	0.270156	-133.928	0.269444	88.6082
0.26916	237.479	0.269729	122.476	0.268591	272.918	0.273144	59.9395	0.268448	183.231	0.268733	303.569	0.270298	-131.9	0.269587	89.6168
0.269302	240.479	0.269871	123.519	0.268733	272.897	0.273286	60.1676	0.268591	182.901	0.268875	299.669	0.27044	-129.98	0.269729	90.4391
0.269444	242.334	0.270013	124.291	0.268875	271.846	0.273428	59.2434	0.268733	182.547	0.269017	296.292	0.270583	-129.291	0.269871	91.6254
0.269587	246.029	0.270156	124.646	0.269017	271.287	0.273571	58.7814	0.268875	182.115	0.26916	295.402	0.270725	-130.379	0.270013	94.3596
0.269729	247.783	0.270298	124.545	0.26916	272.096	0.273713	57.3617	0.269017	181.829	0.269302	294.686	0.270867	-130.818	0.270156	92.7312
0.269871	249.128	0.27044	124.25	0.269302	271.402	0.273855	59.2716	0.26916	182.676	0.269444	294.473	0.271009	-131.03	0.270298	90.6081
0.270013	251.032	0.270583	123.957	0.269444	269.952	0.273997	58.6988	0.269302	183.39	0.269587	296.569	0.271152	-129.088	0.27044	91.3488
0.270156	256.854	0.270725	123.68	0.269587	269.882	0.27414	59.5598	0.269444	183.501	0.269729	297.765	0.271294	-126.607	0.270583	94.2039
0.270298	260.09	0.270867	124.308	0.269729	270.702	0.274282	60.9489	0.269587	183.079	0.269871	298.121	0.271436	-124.541	0.270725	94.3606
0.27044	261.63	0.271009	125.296	0.269871	271.628	0.274424	65.2684	0.269729	182.798	0.270013	297.786	0.271579	-125.495	0.270867	90.7618
0.270583	264.514	0.271152	126.394	0.270013	271.696	0.274566	66.8214	0.269871	183.079	0.270156	296.247	0.271721	-132.03	0.271009	91.714
0.270725	266.536	0.271294	127.37	0.270156	272.443	0.274709	65.8718	0.270013	182.799	0.270298	297.347	0.271863	-137.38	0.271152	93.8366
0.270867	259.051	0.271436	128.124	0.270298	272.672	0.274851	62.7795	0.270156	183.062	0.27044	297.139	0.272005	-143.941	0.271294	95.2647
0.271009	256.19	0.271579	127.896	0.27044	272.298	0.274993	59.8411	0.270298	182.782	0.270583	297.186	0.272148	-146.539	0.271436	93.0285
0.271152	255.851	0.271721	127.966	0.270583	273.655	0.275136	56.9681	0.27044	182.801	0.270725	295.418	0.27229	-147.752	0.271579	89.5923
0.271294	255.294	0.271863	128.701	0.270725	273.162	0.275278	56.6438	0.270583	182.595	0.270867	292.489	0.272432	-142.427	0.271721	88.3963
0.271436	253.696	0.272005	130.082	0.270867	274.79	0.27542	59.1095	0.270725	183.035	0.271009	289.599	0.272575	-136.591	0.271863	87.5613
0.271579	252.812	0.272148	131.488	0.271009	276.186	0.275562	64.3042	0.270867	184.791	0.271152	289.063	0.272717	-132.721	0.272005	87.1751
0.271721	253.917	0.27229	132.986	0.271152	278.496	0.275705	64.0939	0.271009	186.831	0.271294	292.381	0.272859	-126.221	0.272148	87.4083
0.271863	256.552	0.272432	133.514	0.271294	280.545	0.275847	63.8804	0.271152	188.069	0.271436	294.975	0.273001	-126.438	0.27229	85.7394
0.272005	254.456	0.272575	133.516	0.271436	279.839	0.275989	63.4982	0.271294	188.863	0.271579	295.222	0.273144	-129.755	0.272432	85.4936
0.272148	251.531	0.272717	133.479	0.271579	278.257	0.276132	63.9005	0.271436	189.537	0.271721	294.861	0.273286	-134.283	0.272575	86.7129
0.27229	252.464	0.272859	134.492	0.271721	275.68	0.276274	60.5672	0.271579	190.318	0.271863	293.449	0.273428	-135.924	0.272717	88.1791
0.272432	254.242	0.273001	135.449	0.271863	275.862	0.276416	57.585	0.271721	189.962	0.272005	289.975	0.273571	-136.808	0.272859	89.1881
0.272575	252.078	0.273144	136.077	0.272005	275.879	0.276558	58.1302	0.271863	189.512	0.272148	287.227	0.273713	-137.814	0.273001	91.4329
0.272717	253.308	0.273286	137.334	0.272148	274.629	0.276701	57.859	0.272005	190.204	0.27229	285.558	0.273855	-135.573	0.273144	93.3312
0.272859	259.422	0.273428	138.386	0.27229	274.14	0.276843	58.1319	0.272148	190.311	0.272432	282.766	0.273997	-134.649	0.273286	91.1289
0.273001	261.514	0.273571	139.723	0.272432	274.437	0.276985	56.7587	0.27229	189.492	0.272575	281.641	0.27414	-134.747	0.273428	89.9403
0.273144	260.467	0.273713	141.087	0.272575	276.908	0.277128	57.7385	0.272432	189.781	0.272717	280.956	0.274282	-135.209	0.273571	89.3405
0.273286	257.889	0.273855	142.497	0.272717	277.82	0.27727	59.4751	0.272575	191.007	0.272859	280.275	0.274424	-136.093	0.273713	88.4891
0.273428	257.293	0.273997	144.392	0.272859	277.593	0.277412	58.2799	0.272717	192.172	0.273001	280.706	0.274566	-137.12	0.273855	87.5074
0.273571	255.592	0.27414	145.836	0.273001	278.787	0.277554	58.7733	0.272859	194.298	0.273144	279.726	0.274709	-138.226	0.273997	88.2113
0.273713	256.234	0.274282	146.928	0.273144	282.224	0.277697	58.9457	0.273001	196.228	0.273286	276.247	0.274851	-137.239	0.27414	89.16
0.273855	258.436	0.274424	147.736	0.273286	286.045	0.277839	60.3881	0.273144	196.763	0.273428	274.862	0.274993	-139.858	0.274282	89.6501
0.273997	262.301	0.274566	148.712	0.273428	285.54	0.277981	59.1244	0.273286	197.465	0.273571	278.135	0.275136	-139.299	0.274424	90.7609
0.27414	266.467	0.274709	149.512	0.273571	283.959	0.278124	58.1464	0.273428	199.159	0.273713	279.874	0.275278	-140.732	0.274566	91.9427
0.274282	266.795	0.274851	149.91	0.273713	283.561	0.278266	57.5256	0.273571	200.171	0.273855	278.367	0.27542	-146.083	0.274709	94.142
0.274424	265.428	0.274993	150.323	0.273855	283.26	0.278408	56.2702	0.273713	199.654	0.273997	275.166	0.275562	-146.535	0.274851	93.5095
0.274566	262.435	0.275136	150.979	0.273997	286.84	0.27855	57.0801	0.273855	199.928	0.27414	272.481	0.275705	-143.416	0.274993	93.6764
0.274709	261.002	0.275278	151.634	0.27414	288.367	0.278693	58.3103	0.273997	201.199	0.274282	271.301	0.275847	-139.406	0.275136	92.903
0.274851	258.636	0.27542	152.786	0.274282	288.5	0.278835	61.3997	0.27414	201.226	0.274424	267.574	0.275989	-139.566	0.275278	90.9038
0.274993	257.496	0.275562	153.876	0.274424	285.005	0.278977	63.5544	0.274282	200.169	0.274566	261.634	0.276132	-140.526	0.27542	88.7218
0.275136	255.268	0.275705	154.124	0.274566	284.462	0.27912	64.0191	0.274424	198.772	0.274709	257.538	0.276274	-134.973	0.275562	89.1187
0.275278	253.661	0.275847	154.092	0.274709	285.015	0.279262	66.9695	0.274566	199.106	0.274851	256.947	0.276416	-130.422	0.275705	90.8633
0.27542	256.646	0.275989	154.194	0.274851	286.603	0.279404	69.9025	0.274709	200.345	0.274993	257.456	0.276558	-124.18	0.275847	90.8357
0.275562	259.328	0.276132	155.157	0.274993	289.392	0.279546	74.0559	0.274851	201.762	0.275136	257.078	0.276701	-123.582	0.275989	90.9296
0.275705	256.831	0.276274	156.529	0.275136	291.151	0.279689	73.9013	0.274993	203.797	0.275278	258.157	0.276843	-125.635	0.276132	92.4542
0.275847	255.436	0.276416	157.485	0.275278	289.927	0.279831	74.1511	0.275136	204.525	0.27542	256.02	0.276985	-124.465	0.276274	92.5432
0.275989	254.781	0.276558	158.071	0.27542	289.009	0.279973	72.6263	0.275278	205.677	0.275562	254.425	0.277128	-130.459	0.276416	93.791
0.276132	254.167	0.276701	158.407	0.275562	288.369	0.280115	72.8834	0.27542	205.343	0.275705	253.395	0.27727	-134.34	0.276558	93.4742
0.276274	254.208	0.276843	159.298	0.275705	287.64	0.280258	71.5785	0.275562	205.156	0.275847	253.867	0.277412	-137.835	0.276701	92.0629
0.276416	251.846	0.276985	159.973	0.275847	289.489	0.2804	71.7694	0.275705	204.855	0.275989	255.729	0.277554	-139.588	0.276843	92.4004
0.276558	252.549	0.277128	160.158	0.275989	289.613	0.280542	75.1131	0.275847	205.174	0.276132	256.963	0.277697	-140.89	0.276985	94.8421
0.276701	252.318	0.27727	160.418	0.276132	288.478	0.280685	76.3493	0.275989	204.92	0.276274	260.044	0.277839	-138.798	0.277128	95.7237
0.276843	250.446	0.277412	160.738	0.276274	289.859	0.280827	76.76	0.276132	203.381	0.276416	259.726	0.277981	-139.259	0.27727	92.9772
0.276985	246.083	0.277554	160.87	0.276416	292.953	0.280969	76.3136	0.276274	202.166	0.276558	257.395	0.278124	-143.432	0.277412	91.1372
0.277128	245.15	0.277697	160.912	0.276558	295.042	0.281111	77.0899	0.276416	202.34	0.276701	253.592	0.278266	-143.328	0.277554	91.365
0.27727	243.553	0.277839	161.428	0.276701	294.746	0.281254	79.0483	0.276558	202.433	0.276843	251.849	0.278408	-139.125	0.277697	93.4172
0.277412	237.735	0.277981	162.011	0.276843	293.311	0.281396	80.2525	0.276701	202.75	0.276985	251.26	0.27855	-132.76	0.277839	95.236
0.277554	235.786	0.278124	162.808	0.276985	292.876	0.281538	83.6756	0.276843	202.839	0.277128	251.089	0.278693	-133.571	0.277981	97.3366
0.277697	231.822	0.278266	162.706	0.277128	290.305	0.281681	84.9215	0.276985	202.805	0.27727	248.244	0.278835	-138.673	0.278124	99.3078
0.277839	227.995	0.278408	161.583	0.27727	289.007	0.281823	86.3436	0.277128	202.966	0.277412	244.871	0.278977	-144.257	0.278266	99.6449
0.277981	223.68	0.27855	159.532	0.277412	290.615	0.281965	83.5162	0.27727	202.328	0.277554	243.75	0.27912	-143.056	0.278408	98.5858
0.278124	227.172	0.278693	158.549	0.277554	291.65	0.282107	82.8832	0.277412	201.637	0.277697	241.704	0.279262	-138.494	0.27855	97.6487
0.278266	231.228	0.278835	158.421	0.277697	291.456	0.28225	81.0483	0.277554	200.487	0.277839	241.095	0.279404	-134.308	0.278693	96.1107
0.278408	233.682	0.278977	158.717	0.277839	290.79	0.282392	79.3059	0.277697	200.035	0.277981	238.601	0.279546	-130.371	0.278835	95.4445
0.27855	232.628	0.27912	158.466	0.277981	291.728	0.282534	75.7734	0.277839	198.516	0.278124	236.477	0.279689	-129.541	0.278977	94.944
0.278693	233.079	0.279262	157.513	0.278124	292.309	0.282676	77.0713	0.277981	197.929	0.278266	239.303	0.279831	-134.597	0.27912	96.2752
0.278835	233.365	0.279404	156.56	0.278266	290.536	0.282819	82.0104	0.278124	197.378	0.278408	244.036	0.279973	-137.883	0.279262	98.4958
0.278977	233.232	0.279546	155.647	0.278408	287.863	0.282961	84.4114	0.278266	196.595	0.27855	247.701	0.280115	-134.949	0.279404	99.3335
0.27912	234.975	0.279689	154.303	0.27855	286.935	0.283103	84.9209	0.278408	195.862	0.278693	244.042	0.280258	-130.886	0.279546	102.556
0.279262	234.125	0.279831	153.404	0.278693	288.995	0.283246	84.4117	0.27855	195.138	0.278835	241.133	0.2804	-130.609	0.279689	102.294
0.279404	231.171	0.279973	152.273	0.278835	289.537	0.283388	84.2172	0.278693	192.828	0.278977	240.097	0.280542	-136.03	0.279831	102.373
0.279546	228.96	0.280115	151.141	0.278977	290.633	0.28353	81.6552	0.278835	190.911	0.27912	238.533	0.280685	-136.55	0.279973	103.99
0.279689	230.195	0.280258	149.445	0.27912	289.053	0.283672	81.4483	0.278977	189.928	0.279262	235.107	0.280827	-134.945	0.280115	105.528
0.279831	228.711	0.2804	148.565	0.279262	289.28	0.283815	79.8217	0.27912	188.53	0.279404	233.614	0.280969	-134.856	0.280258	104.534
0.279973	225.836	0.280542	147.746	0.279404	292.195	0.283957	79.2393	0.279262	185.521	0.279546	237.222	0.281111	-133.003	0.2804	103.784
0.280115	225.023	0.280685	147.086	0.279546	296.611	0.284099	79.5884	0.279404	183.145	0.279689	236.947	0.281254	-127.457	0.280542	107.117
0.280258	224.632	0.280827	146.379	0.279689	294.449	0.284242	80.1499	0.279546	182.797	0.279831	235.106	0.281396	-122.167	0.280685	108.639
0.2804	222.922	0.280969	145.892	0.279831	290.891	0.284384	77.9232	0.279689	183.166	0.279973	231.313	0.281538	-120.233	0.280827	110.064
0.280542	223.506	0.281111	145.092	0.279973	288.138	0.284526	76.6813	0.279831	183.588	0.280115	229.452	0.281681	-121.415	0.280969	112.158
0.280685	223.594	0.281254	143.258	0.280115	289.48	0.284668	76.2708	0.279973	182.144	0.280258	228.965	0.281823	-119.854	0.281111	114.36
0.280827	226.176	0.281396	141.523	0.280258	288.07	0.284811	73.6101	0.280115	180.677	0.2804	232.105	0.281965	-122.337	0.281254	112.309
0.280969	230.017	0.281538	140.778	0.2804	287.837	0.284953	73.6623	0.280258	179.637	0.280542	234.95	0.282107	-122.094	0.281396	109.83
0.281111	232.736	0.281681	140.787	0.280542	288.782	0.285095	74.8087	0.2804	178.243	0.280685	233.346	0.28225	-127.469	0.281538	110.327
0.281254	229.433	0.281823	140.28	0.280685	288.658	0.285237	74.6536	0.280542	177.294	0.280827	230.672	0.282392	-131.063	0.281681	111.486
0.281396	224.075	0.281965	139.239	0.280827	285.267	0.28538	74.4578	0.280685	176.108	0.280969	230.962	0.282534	-130.04	0.281823	111.422
0.281538	224.617	0.282107	137.649	0.280969	281.17	0.285522	75.4387	0.280827	174.751	0.281111	233.293	0.282676	-124.111	0.281965	112.723
0.281681	226.188	0.28225	135.714	0.281111	279.754	0.285664	75.5393	0.280969	173.572	0.281254	233.646	0.282819	-118.392	0.282107	114.468
0.281823	227.088	0.282392	134.185	0.281254	282.023	0.285807	70.9161	0.281111	172.567	0.281396	231.592	0.282961	-107.904	0.28225	114.547
0.281965	225.594	0.282534	132.879	0.281396	285.672	0.285949	67.5252	0.281254	172.027	0.281538	230.715	0.283103	-104.892	0.282392	114.606
0.282107	227.207	0.282676	132.48	0.281538	286.518	0.286091	65.4206	0.281396	170.299	0.281681	231.159	0.283246	-110.151	0.282534	114.186
0.28225	232.522	0.282819	132.102	0.281681	284.288	0.286233	66.2194	0.281538	168.815	0.281823	230.391	0.283388	-118.26	0.282676	112.731
0.282392	234.197	0.282961	130.569	0.281823	282.979	0.286376	66.9664	0.281681	167.014	0.281965	228.974	0.28353	-121.475	0.282819	110.868
0.282534	228.435	0.283103	129.249	0.281965	281.228	0.286518	68.1268	0.281823	166.219	0.282107	228.818	0.283672	-124.509	0.282961	112.632
0.282676	221.96	0.283246	128.383	0.282107	282.856	0.28666	67.7919	0.281965	164.26	0.28225	228.839	0.283815	-127.882	0.283103	112.136
0.282819	221.124	0.283388	127.477	0.28225	282.579	0.286802	66.645	0.282107	162.219	0.282392	227.771	0.283957	-128.207	0.283246	110.496
0.282961	220.903	0.28353	127.079	0.282392	281.634	0.286945	63.7687	0.28225	160.917	0.282534	223.845	0.284099	-130.369	0.283388	110.053
0.283103	221.857	0.283672	126.563	0.282534	280.841	0.287087	61.49	0.282392	160.36	0.282676	224.929	0.284242	-133.623	0.28353	112.708
0.283246	224.427	0.283815	125.654	0.282676	280.499	0.287229	62.0594	0.282534	159.937	0.282819	225.714	0.284384	-130.948	0.283672	113.291
0.283388	227.636	0.283957	124.577	0.282819	278.041	0.287372	64.0399	0.282676	159.516	0.282961	224.744	0.284526	-125.729	0.283815	113.495
0.28353	228.167	0.284099	124.246	0.282961	273.028	0.287514	67.1049	0.282819	159.579	0.283103	223.473	0.284668	-124.699	0.283957	114.416
0.283672	227.019	0.284242	123.287	0.283103	270.934	0.287656	67.2221	0.282961	159.081	0.283246	221.443	0.284811	-123.44	0.284099	115.414
0.283815	225.423	0.284384	121.884	0.283246	271.248	0.287798	63.1982	0.283103	157.694	0.283388	220.58	0.284953	-121.173	0.284242	114.045
0.283957	225.721	0.284526	121.676	0.283388	274.386	0.287941	55.2335	0.283246	155.895	0.28353	221.176	0.285095	-121.966	0.284384	114.7
0.284099	226.297	0.284668	121.855	0.28353	276.992	0.288083	52.3181	0.283388	153.156	0.283672	225.182	0.285237	-125.404	0.284526	116.012
0.284242	222.481	0.284811	120.781	0.283672	275.975	0.288225	54.4864	0.28353	151.226	0.283815	224.709	0.28538	-127.045	0.284668	117.172
0.284384	220.245	0.284953	118.892	0.283815	276.376	0.288367	53.678	0.283672	150.777	0.283957	222.349	0.285522	-126.477	0.284811	116.905
0.284526	220.647	0.285095	118.159	0.283957	277.148	0.28851	51.0264	0.283815	151.077	0.284099	218.646	0.285664	-122.719	0.284953	115.167
0.284668	224.926	0.285237	118.092	0.284099	278.903	0.288652	50.0022	0.283957	151.599	0.284242	217.71	0.285807	-114.101	0.285095	113.417
0.284811	226.112	0.28538	118.262	0.284242	279.987	0.288794	47.5018	0.284099	150.937	0.284384	218.233	0.285949	-105.571	0.285237	113.657
0.284953	230.202	0.285522	118.842	0.284384	278.108	0.288937	42.0464	0.284242	149.747	0.284526	218.163	0.286091	-105.704	0.28538	117.297
0.285095	232.635	0.285664	118.872	0.284526	276.762	0.289079	38.3246	0.284384	148.05	0.284668	218.326	0.286233	-111.324	0.285522	118.602
0.285237	235.494	0.285807	118.382	0.284668	274.949	0.289221	38.6298	0.284526	147.347	0.284811	218.901	0.286376	-118.552	0.285664	118.276
0.28538	235.997	0.285949	117.663	0.284811	273.464	0.289363	38.3257	0.284668	147.83	0.284953	220.73	0.286518	-120.546	0.285807	117.92
0.285522	234.522	0.286091	117.653	0.284953	271.844	0.289506	39.6253	0.284811	147.766	0.285095	222.053	0.28666	-121.112	0.285949	117.723
0.285664	232.184	0.286233	118.351	0.285095	272.566	0.289648	39.4493	0.284953	145.951	0.285237	222.434	0.286802	-121.452	0.286091	116.257
0.285807	233.098	0.286376	118.396	0.285237	275.205	0.28979	37.6354	0.285095	143.831	0.28538	221.8	0.286945	-122.813	0.286233	112.587
0.285949	236.283	0.286518	118.281	0.28538	277.633	0.289933	35.5306	0.285237	142.09	0.285522	220.804	0.287087	-121.816	0.286376	109.473
0.286091	239.119	0.28666	118.382	0.285522	278.97	0.290075	33.9042	0.28538	141.985	0.285664	219.588	0.287229	-120.852	0.286518	107.723
0.286233	240.044	0.286802	118.791	0.285664	278.516	0.290217	33.8075	0.285522	142.819	0.285807	217.551	0.287372	-112.95	0.28666	107.487
0.286376	241.996	0.286945	118.765	0.285807	279.444	0.290359	34.6423	0.285664	143.26	0.285949	216.927	0.287514	-108.559	0.286802	106.143
0.286518	241.809	0.287087	119.672	0.285949	279.318	0.290502	30.9356	0.285807	142.58	0.286091	215.25	0.287656	-114.958	0.286945	105.921
0.28666	242.816	0.287229	120.029	0.286091	277.76	0.290644	29.2611	0.285949	142.551	0.286233	214.488	0.287798	-125.104	0.287087	107.068
[truncated: 731 more rows]

## Sheet: Sup. Fig 3
Phytantriol cubosomes		1 wt% PMB-loaded cubosomes		2 wt% PMB-loaded cubosomes		4 wt% PMB-loaded cubosomes		8 wt% PMB-loaded cubosomes		16 wt% PMB-loaded cubosomes		20 wt% PMB-loaded cubosomes
[truncated: 2,642 more rows]

[truncated: 17 more sheets: Sup. Table 3, Sup. Fig 5, Sup. Fig 6, Sup. Fig 9a, Sup. Fig 9b, Sup. Fig 9c_x0009__x0009__x0009__x0009__x0009__x0009__x0009__x0009__x0009__x0009__x0009__x0009__x000, Sup. Fig 9d, Sup. Fig 9e, Sup. Fig 9f, Sup. Fig 10a, Sup. Fig 10b, Sup. Fig 11a, Sup. Fig 11b, Sup. Fig 11c, Sup. Fig 11d, Sup. Fig 11e, Sup. Fig 11f]
